# Supplementary material for: An experimental test of whether financial incentives constitute undue inducement in decision-making
Source: Nat Hum Behav. 2024 Mar 8;8(5):835–45. doi: 10.1038/s41562-024-01817-8 (PMC11132984; doi:10.1038/s41562-024-01817-8)
Supplement: Supplementary file 4 — Statistical source data for Supplementary Fig. B.1. [file 41562_2024_1817_MOESM4_ESM.xlsx]

## Sheet: FigureB1A
win	known	infoStr	highInc	se	upper	lower
29.5	0	0.318966	0	0.0373586	0.392188	0.245743
30.5	1	0.297414	0	0.0401311	0.376071	0.218757
69.5	0	0.340517	1	0.042088	0.42301	0.258025
70.5	1	0.474138	1	0.0425324	0.557501	0.390774

## Sheet: FigureB1B
win	known	infoStr	highInc	se	upper	lower
1.98	0	0.324219	0	0.0423491	0.407223	0.241215
2.02	1	0.253906	0	0.0388301	0.330013	0.177799
3.98	0	0.332031	1	0.0424865	0.415305	0.248758
4.02	1	0.476562	1	0.0448588	0.564486	0.388639

## Sheet: FigureB1C
belief	highInc	cumBel0	cumBel1
0	0	0.00431034
0	0	0.00862069
0	0	0.012931
0	0	0.0172414
0.05	0	0.0215517
0.05	0	0.0258621
0.05	0	0.0301724
0.05	0	0.0344828
0.05	0	0.0387931
0.05	0	0.0431034
0.05	0	0.0474138
0.05	0	0.0517241
0.05	0	0.0560345
0.05	0	0.0603448
0.05	0	0.0646552
0.05	0	0.0689655
0.05	0	0.0732759
0.05	0	0.0775862
0.15	0	0.0818966
0.15	0	0.0862069
0.15	0	0.0905172
0.15	0	0.0948276
0.15	0	0.0991379
0.15	0	0.103448
0.15	0	0.107759
0.15	0	0.112069
0.15	0	0.116379
0.15	0	0.12069
0.15	0	0.125
0.15	0	0.12931
0.15	0	0.133621
0.25	0	0.137931
0.25	0	0.142241
0.25	0	0.146552
0.25	0	0.150862
0.25	0	0.155172
0.25	0	0.159483
0.25	0	0.163793
0.25	0	0.168103
0.25	0	0.172414
0.25	0	0.176724
0.25	0	0.181034
0.25	0	0.185345
0.25	0	0.189655
0.25	0	0.193966
0.25	0	0.198276
0.25	0	0.202586
0.25	0	0.206897
0.25	0	0.211207
0.25	0	0.215517
0.25	0	0.219828
0.25	0	0.224138
0.25	0	0.228448
0.25	0	0.232759
0.25	0	0.237069
0.25	0	0.241379
0.25	0	0.24569
0.25	0	0.25
0.25	0	0.25431
0.25	0	0.258621
0.25	0	0.262931
0.25	0	0.267241
0.25	0	0.271552
0.25	0	0.275862
0.25	0	0.280172
0.25	0	0.284483
0.25	0	0.288793
0.25	0	0.293103
0.25	0	0.297414
0.25	0	0.301724
0.25	0	0.306034
0.25	0	0.310345
0.25	0	0.314655
0.25	0	0.318966
0.25	0	0.323276
0.25	0	0.327586
0.25	0	0.331897
0.25	0	0.336207
0.25	0	0.340517
0.25	0	0.344828
0.25	0	0.349138
0.25	0	0.353448
0.25	0	0.357759
0.25	0	0.362069
0.35	0	0.366379
0.35	0	0.37069
0.35	0	0.375
0.35	0	0.37931
0.35	0	0.383621
0.35	0	0.387931
0.35	0	0.392241
0.35	0	0.396552
0.35	0	0.400862
0.35	0	0.405172
0.35	0	0.409483
0.35	0	0.413793
0.35	0	0.418103
0.35	0	0.422414
0.35	0	0.426724
0.35	0	0.431034
0.35	0	0.435345
0.35	0	0.439655
0.35	0	0.443966
0.35	0	0.448276
0.35	0	0.452586
0.35	0	0.456897
0.35	0	0.461207
0.45	0	0.465517
0.45	0	0.469828
0.45	0	0.474138
0.45	0	0.478448
0.45	0	0.482759
0.45	0	0.487069
0.45	0	0.491379
0.45	0	0.49569
0.45	0	0.5
0.45	0	0.50431
0.45	0	0.508621
0.45	0	0.512931
0.45	0	0.517241
0.45	0	0.521552
0.45	0	0.525862
0.45	0	0.530172
0.45	0	0.534483
0.45	0	0.538793
0.45	0	0.543103
0.45	0	0.547414
0.45	0	0.551724
0.45	0	0.556035
0.45	0	0.560345
0.45	0	0.564655
0.45	0	0.568965
0.45	0	0.573276
0.45	0	0.577586
0.45	0	0.581897
0.45	0	0.586207
0.45	0	0.590517
0.45	0	0.594828
0.45	0	0.599138
0.45	0	0.603448
0.55	0	0.607759
0.55	0	0.612069
0.55	0	0.616379
0.55	0	0.62069
0.55	0	0.625
0.55	0	0.62931
0.55	0	0.633621
0.55	0	0.637931
0.55	0	0.642241
0.55	0	0.646552
0.55	0	0.650862
0.55	0	0.655172
0.55	0	0.659483
0.55	0	0.663793
0.55	0	0.668103
0.65	0	0.672414
0.65	0	0.676724
0.65	0	0.681035
0.65	0	0.685345
0.65	0	0.689655
0.65	0	0.693965
0.65	0	0.698276
0.65	0	0.702586
0.65	0	0.706897
0.65	0	0.711207
0.65	0	0.715517
0.75	0	0.719828
0.75	0	0.724138
0.75	0	0.728448
0.75	0	0.732759
0.75	0	0.737069
0.75	0	0.741379
0.75	0	0.74569
0.75	0	0.75
0.75	0	0.75431
0.75	0	0.758621
0.75	0	0.762931
0.75	0	0.767241
0.75	0	0.771552
0.75	0	0.775862
0.75	0	0.780172
0.75	0	0.784483
0.75	0	0.788793
0.75	0	0.793103
0.75	0	0.797414
0.85	0	0.801724
0.85	0	0.806035
0.85	0	0.810345
0.85	0	0.814655
0.85	0	0.818965
0.85	0	0.823276
0.85	0	0.827586
0.85	0	0.831897
0.85	0	0.836207
0.85	0	0.840517
0.95	0	0.844828
0.95	0	0.849138
0.95	0	0.853448
0.95	0	0.857759
0.95	0	0.862069
0.95	0	0.866379
0.95	0	0.87069
0.95	0	0.875
0.95	0	0.87931
0.95	0	0.883621
1	0	0.887931
1	0	0.892241
1	0	0.896552
1	0	0.900862
1	0	0.905172
1	0	0.909483
1	0	0.913793
1	0	0.918103
1	0	0.922414
1	0	0.926724
1	0	0.931035
1	0	0.935345
1	0	0.939655
1	0	0.943965
1	0	0.948276
1	0	0.952586
1	0	0.956897
1	0	0.961207
1	0	0.965517
1	0	0.969828
1	0	0.974138
1	0	0.978448
1	0	0.982759
1	0	0.987069
1	0	0.991379
1	0	0.99569
1	0	1
0	1		0.00431034
0	1		0.00862069
0	1		0.012931
0	1		0.0172414
0	1		0.0215517
0	1		0.0258621
0	1		0.0301724
0	1		0.0344828
0.05	1		0.0387931
0.05	1		0.0431034
0.05	1		0.0474138
0.05	1		0.0517241
0.05	1		0.0560345
0.15	1		0.0603448
0.15	1		0.0646552
0.15	1		0.0689655
0.15	1		0.0732759
0.15	1		0.0775862
0.15	1		0.0818966
0.15	1		0.0862069
0.15	1		0.0905172
0.15	1		0.0948276
0.15	1		0.0991379
0.25	1		0.103448
0.25	1		0.107759
0.25	1		0.112069
0.25	1		0.116379
0.25	1		0.12069
0.25	1		0.125
0.25	1		0.12931
0.25	1		0.133621
0.25	1		0.137931
0.25	1		0.142241
0.25	1		0.146552
0.25	1		0.150862
0.25	1		0.155172
0.25	1		0.159483
0.25	1		0.163793
0.25	1		0.168103
0.25	1		0.172414
0.25	1		0.176724
0.25	1		0.181034
0.25	1		0.185345
0.25	1		0.189655
0.25	1		0.193966
0.25	1		0.198276
0.25	1		0.202586
0.25	1		0.206897
0.25	1		0.211207
0.25	1		0.215517
0.25	1		0.219828
0.25	1		0.224138
0.25	1		0.228448
0.25	1		0.232759
0.25	1		0.237069
0.25	1		0.241379
0.25	1		0.24569
0.25	1		0.25
0.25	1		0.25431
0.25	1		0.258621
0.25	1		0.262931
0.25	1		0.267241
0.25	1		0.271552
0.35	1		0.275862
0.35	1		0.280172
0.35	1		0.284483
0.35	1		0.288793
0.35	1		0.293103
0.35	1		0.297414
0.35	1		0.301724
0.35	1		0.306034
0.35	1		0.310345
0.35	1		0.314655
0.35	1		0.318966
0.35	1		0.323276
0.35	1		0.327586
0.35	1		0.331897
0.35	1		0.336207
0.45	1		0.340517
0.45	1		0.344828
0.45	1		0.349138
0.45	1		0.353448
0.45	1		0.357759
0.45	1		0.362069
0.45	1		0.366379
0.45	1		0.37069
0.45	1		0.375
0.45	1		0.37931
0.45	1		0.383621
0.45	1		0.387931
0.45	1		0.392241
0.45	1		0.396552
0.45	1		0.400862
0.55	1		0.405172
0.55	1		0.409483
0.55	1		0.413793
0.55	1		0.418103
0.55	1		0.422414
0.55	1		0.426724
0.55	1		0.431034
0.55	1		0.435345
0.55	1		0.439655
0.55	1		0.443966
0.55	1		0.448276
0.55	1		0.452586
0.55	1		0.456897
0.55	1		0.461207
0.55	1		0.465517
0.55	1		0.469828
0.55	1		0.474138
0.55	1		0.478448
0.55	1		0.482759
0.55	1		0.487069
0.55	1		0.491379
0.55	1		0.49569
0.55	1		0.5
0.65	1		0.50431
0.65	1		0.508621
0.65	1		0.512931
0.65	1		0.517241
0.65	1		0.521552
0.65	1		0.525862
0.65	1		0.530172
0.65	1		0.534483
0.65	1		0.538793
0.65	1		0.543103
0.65	1		0.547414
0.65	1		0.551724
0.65	1		0.556035
0.65	1		0.560345
0.65	1		0.564655
0.65	1		0.568965
0.65	1		0.573276
0.65	1		0.577586
0.65	1		0.581897
0.65	1		0.586207
0.65	1		0.590517
0.65	1		0.594828
0.75	1		0.599138
0.75	1		0.603448
0.75	1		0.607759
0.75	1		0.612069
0.75	1		0.616379
0.75	1		0.62069
0.75	1		0.625
0.75	1		0.62931
0.75	1		0.633621
0.75	1		0.637931
0.75	1		0.642241
0.75	1		0.646552
0.75	1		0.650862
0.75	1		0.655172
0.75	1		0.659483
0.75	1		0.663793
0.75	1		0.668103
0.75	1		0.672414
0.75	1		0.676724
0.75	1		0.681035
0.75	1		0.685345
0.75	1		0.689655
0.75	1		0.693965
0.75	1		0.698276
0.75	1		0.702586
0.75	1		0.706897
0.75	1		0.711207
0.75	1		0.715517
0.75	1		0.719828
0.75	1		0.724138
0.75	1		0.728448
0.75	1		0.732759
0.75	1		0.737069
0.75	1		0.741379
0.75	1		0.74569
0.75	1		0.75
0.75	1		0.75431
0.75	1		0.758621
0.75	1		0.762931
0.85	1		0.767241
0.85	1		0.771552
0.85	1		0.775862
0.85	1		0.780172
0.85	1		0.784483
0.85	1		0.788793
0.85	1		0.793103
0.85	1		0.797414
0.85	1		0.801724
0.85	1		0.806035
0.85	1		0.810345
0.85	1		0.814655
0.85	1		0.818965
0.85	1		0.823276
0.85	1		0.827586
0.85	1		0.831897
0.85	1		0.836207
0.85	1		0.840517
0.85	1		0.844828
0.95	1		0.849138
0.95	1		0.853448
0.95	1		0.857759
0.95	1		0.862069
0.95	1		0.866379
0.95	1		0.87069
0.95	1		0.875
0.95	1		0.87931
0.95	1		0.883621
0.95	1		0.887931
0.95	1		0.892241
0.95	1		0.896552
0.95	1		0.900862
0.95	1		0.905172
0.95	1		0.909483
0.95	1		0.913793
1	1		0.918103
1	1		0.922414
1	1		0.926724
1	1		0.931035
1	1		0.935345
1	1		0.939655
1	1		0.943965
1	1		0.948276
1	1		0.952586
1	1		0.956897
1	1		0.961207
1	1		0.965517
1	1		0.969828
1	1		0.974138
1	1		0.978448
1	1		0.982759
1	1		0.987069
1	1		0.991379
1	1		0.99569
1	1		1
0
0
0
0
0
0
0
0
0
0
0
0
0
0
0
0
0
0.05
0.05
0.05
0.05
0.05
0.05
0.05
0.15
0.15
0.15
0.15
0.15
0.15
0.15
0.15
0.15
0.15
0.15
0.15
0.25
0.25
0.25
0.25
0.25
0.25
0.25
0.25
0.25
0.25
0.25
0.25
0.25
0.25
0.25
0.25
0.25
0.35
0.35
0.35
0.35
0.35
0.35
0.35
0.45
0.45
0.45
0.45
0.45
0.45
0.45
0.45
0.45
0.45
0.45
0.55
0.55
0.55
0.55
0.55
0.55
0.55
0.55
0.55
0.65
0.65
0.75
0.75
0.75
0.75
0.75
0.75
0.75
0.75
0.75
0.75
0.85
0.85
0.85
0.85
0.95
1
1
1
1
1
1
1
1
1
1
1
1
1
1
1
1
1
1
1

## Sheet: FigureB1D
belief	highInc	cumBel0	cumBel1
0	0	0.00390625
0	0	0.0078125
0	0	0.0117188
0	0	0.015625
0.05	0	0.0195312
0.05	0	0.0234375
0.05	0	0.0273438
0.05	0	0.03125
0.05	0	0.0351562
0.05	0	0.0390625
0.05	0	0.0429688
0.05	0	0.046875
0.05	0	0.0507812
0.05	0	0.0546875
0.05	0	0.0585938
0.15	0	0.0625
0.15	0	0.0664062
0.15	0	0.0703125
0.15	0	0.0742188
0.15	0	0.078125
0.15	0	0.0820312
0.15	0	0.0859375
0.15	0	0.0898438
0.15	0	0.09375
0.15	0	0.0976562
0.15	0	0.101562
0.15	0	0.105469
0.15	0	0.109375
0.15	0	0.113281
0.15	0	0.117188
0.15	0	0.121094
0.15	0	0.125
0.15	0	0.128906
0.15	0	0.132812
0.15	0	0.136719
0.15	0	0.140625
0.15	0	0.144531
0.25	0	0.148438
0.25	0	0.152344
0.25	0	0.15625
0.25	0	0.160156
0.25	0	0.164062
0.25	0	0.167969
0.25	0	0.171875
0.25	0	0.175781
0.25	0	0.179688
0.25	0	0.183594
0.25	0	0.1875
0.25	0	0.191406
0.25	0	0.195312
0.25	0	0.199219
0.25	0	0.203125
0.25	0	0.207031
0.25	0	0.210938
0.25	0	0.214844
0.25	0	0.21875
0.25	0	0.222656
0.25	0	0.226562
0.25	0	0.230469
0.25	0	0.234375
0.25	0	0.238281
0.25	0	0.242188
0.25	0	0.246094
0.25	0	0.25
0.25	0	0.253906
0.25	0	0.257812
0.25	0	0.261719
0.25	0	0.265625
0.25	0	0.269531
0.25	0	0.273438
0.25	0	0.277344
0.25	0	0.28125
0.25	0	0.285156
0.25	0	0.289062
0.25	0	0.292969
0.25	0	0.296875
0.25	0	0.300781
0.25	0	0.304688
0.25	0	0.308594
0.25	0	0.3125
0.25	0	0.316406
0.25	0	0.320312
0.25	0	0.324219
0.25	0	0.328125
0.25	0	0.332031
0.25	0	0.335938
0.25	0	0.339844
0.25	0	0.34375
0.25	0	0.347656
0.25	0	0.351562
0.25	0	0.355469
0.25	0	0.359375
0.25	0	0.363281
0.25	0	0.367188
0.25	0	0.371094
0.25	0	0.375
0.25	0	0.378906
0.25	0	0.382812
0.35	0	0.386719
0.35	0	0.390625
0.35	0	0.394531
0.35	0	0.398438
0.35	0	0.402344
0.35	0	0.40625
0.35	0	0.410156
0.35	0	0.414062
0.35	0	0.417969
0.35	0	0.421875
0.35	0	0.425781
0.35	0	0.429688
0.35	0	0.433594
0.35	0	0.4375
0.35	0	0.441406
0.35	0	0.445312
0.35	0	0.449219
0.35	0	0.453125
0.35	0	0.457031
0.35	0	0.460938
0.35	0	0.464844
0.35	0	0.46875
0.35	0	0.472656
0.35	0	0.476562
0.35	0	0.480469
0.35	0	0.484375
0.35	0	0.488281
0.35	0	0.492188
0.35	0	0.496094
0.35	0	0.5
0.35	0	0.503906
0.35	0	0.507812
0.35	0	0.511719
0.35	0	0.515625
0.35	0	0.519531
0.35	0	0.523438
0.35	0	0.527344
0.35	0	0.53125
0.45	0	0.535156
0.45	0	0.539062
0.45	0	0.542969
0.45	0	0.546875
0.45	0	0.550781
0.45	0	0.554688
0.45	0	0.558594
0.45	0	0.5625
0.45	0	0.566406
0.45	0	0.570312
0.45	0	0.574219
0.45	0	0.578125
0.45	0	0.582031
0.45	0	0.585938
0.45	0	0.589844
0.45	0	0.59375
0.45	0	0.597656
0.45	0	0.601562
0.45	0	0.605469
0.45	0	0.609375
0.45	0	0.613281
0.45	0	0.617188
0.45	0	0.621094
0.55	0	0.625
0.55	0	0.628906
0.55	0	0.632812
0.55	0	0.636719
0.55	0	0.640625
0.55	0	0.644531
0.55	0	0.648438
0.55	0	0.652344
0.55	0	0.65625
0.55	0	0.660156
0.55	0	0.664062
0.55	0	0.667969
0.55	0	0.671875
0.55	0	0.675781
0.55	0	0.679688
0.55	0	0.683594
0.55	0	0.6875
0.55	0	0.691406
0.55	0	0.695312
0.55	0	0.699219
0.55	0	0.703125
0.55	0	0.707031
0.65	0	0.710938
0.65	0	0.714844
0.65	0	0.71875
0.65	0	0.722656
0.65	0	0.726562
0.65	0	0.730469
0.75	0	0.734375
0.75	0	0.738281
0.75	0	0.742188
0.75	0	0.746094
0.75	0	0.75
0.75	0	0.753906
0.75	0	0.757812
0.75	0	0.761719
0.75	0	0.765625
0.75	0	0.769531
0.75	0	0.773438
0.75	0	0.777344
0.75	0	0.78125
0.75	0	0.785156
0.75	0	0.789062
0.75	0	0.792969
0.75	0	0.796875
0.75	0	0.800781
0.75	0	0.804688
0.75	0	0.808594
0.75	0	0.8125
0.75	0	0.816406
0.75	0	0.820312
0.75	0	0.824219
0.75	0	0.828125
0.85	0	0.832031
0.85	0	0.835938
0.85	0	0.839844
0.85	0	0.84375
0.85	0	0.847656
0.85	0	0.851562
0.85	0	0.855469
0.95	0	0.859375
0.95	0	0.863281
0.95	0	0.867188
0.95	0	0.871094
0.95	0	0.875
0.95	0	0.878906
0.95	0	0.882812
0.95	0	0.886719
0.95	0	0.890625
1	0	0.894531
1	0	0.898438
1	0	0.902344
1	0	0.90625
1	0	0.910156
1	0	0.914062
1	0	0.917969
1	0	0.921875
1	0	0.925781
1	0	0.929688
1	0	0.933594
1	0	0.9375
1	0	0.941406
1	0	0.945312
1	0	0.949219
1	0	0.953125
1	0	0.957031
1	0	0.960938
1	0	0.964844
1	0	0.96875
1	0	0.972656
1	0	0.976562
1	0	0.980469
1	0	0.984375
1	0	0.988281
1	0	0.992188
1	0	0.996094
1	0	1
0	1		0.00390625
0	1		0.0078125
0	1		0.0117188
0	1		0.015625
0	1		0.0195312
0	1		0.0234375
0	1		0.0273438
0	1		0.03125
0	1		0.0351562
0	1		0.0390625
0	1		0.0429688
0	1		0.046875
0	1		0.0507812
0	1		0.0546875
0	1		0.0585938
0	1		0.0625
0.05	1		0.0664062
0.05	1		0.0703125
0.05	1		0.0742188
0.05	1		0.078125
0.05	1		0.0820312
0.05	1		0.0859375
0.05	1		0.0898438
0.05	1		0.09375
0.05	1		0.0976562
0.05	1		0.101562
0.05	1		0.105469
0.05	1		0.109375
0.05	1		0.113281
0.15	1		0.117188
0.15	1		0.121094
0.15	1		0.125
0.15	1		0.128906
0.15	1		0.132812
0.15	1		0.136719
0.15	1		0.140625
0.15	1		0.144531
0.15	1		0.148438
0.15	1		0.152344
0.15	1		0.15625
0.15	1		0.160156
0.25	1		0.164062
0.25	1		0.167969
0.25	1		0.171875
0.25	1		0.175781
0.25	1		0.179688
0.25	1		0.183594
0.25	1		0.1875
0.25	1		0.191406
0.25	1		0.195312
0.25	1		0.199219
0.25	1		0.203125
0.25	1		0.207031
0.25	1		0.210938
0.25	1		0.214844
0.25	1		0.21875
0.25	1		0.222656
0.25	1		0.226562
0.25	1		0.230469
0.25	1		0.234375
0.25	1		0.238281
0.25	1		0.242188
0.25	1		0.246094
0.25	1		0.25
0.25	1		0.253906
0.25	1		0.257812
0.25	1		0.261719
0.25	1		0.265625
0.25	1		0.269531
0.25	1		0.273438
0.25	1		0.277344
0.25	1		0.28125
0.25	1		0.285156
0.35	1		0.289062
0.35	1		0.292969
0.35	1		0.296875
0.35	1		0.300781
0.35	1		0.304688
0.35	1		0.308594
0.35	1		0.3125
0.35	1		0.316406
0.35	1		0.320312
0.35	1		0.324219
0.35	1		0.328125
0.35	1		0.332031
0.35	1		0.335938
0.35	1		0.339844
0.35	1		0.34375
0.35	1		0.347656
0.35	1		0.351562
0.35	1		0.355469
0.35	1		0.359375
0.35	1		0.363281
0.35	1		0.367188
0.35	1		0.371094
0.35	1		0.375
0.35	1		0.378906
0.35	1		0.382812
0.35	1		0.386719
0.35	1		0.390625
0.35	1		0.394531
0.45	1		0.398438
0.45	1		0.402344
0.45	1		0.40625
0.45	1		0.410156
0.45	1		0.414062
0.45	1		0.417969
0.45	1		0.421875
0.45	1		0.425781
0.45	1		0.429688
0.45	1		0.433594
0.45	1		0.4375
0.45	1		0.441406
0.45	1		0.445312
0.45	1		0.449219
0.45	1		0.453125
0.45	1		0.457031
0.45	1		0.460938
0.45	1		0.464844
0.45	1		0.46875
0.45	1		0.472656
0.45	1		0.476562
0.45	1		0.480469
0.55	1		0.484375
0.55	1		0.488281
0.55	1		0.492188
0.55	1		0.496094
0.55	1		0.5
0.55	1		0.503906
0.55	1		0.507812
0.55	1		0.511719
0.55	1		0.515625
0.55	1		0.519531
0.55	1		0.523438
0.55	1		0.527344
0.55	1		0.53125
0.55	1		0.535156
0.55	1		0.539062
0.55	1		0.542969
0.55	1		0.546875
0.55	1		0.550781
0.55	1		0.554688
0.55	1		0.558594
0.55	1		0.5625
0.55	1		0.566406
0.55	1		0.570312
0.55	1		0.574219
0.65	1		0.578125
0.65	1		0.582031
0.65	1		0.585938
0.65	1		0.589844
0.65	1		0.59375
0.65	1		0.597656
0.65	1		0.601562
0.65	1		0.605469
0.65	1		0.609375
0.65	1		0.613281
0.65	1		0.617188
0.65	1		0.621094
0.65	1		0.625
0.65	1		0.628906
0.65	1		0.632812
0.65	1		0.636719
0.65	1		0.640625
0.65	1		0.644531
0.65	1		0.648438
0.65	1		0.652344
0.65	1		0.65625
0.65	1		0.660156
0.65	1		0.664062
0.65	1		0.667969
0.65	1		0.671875
0.65	1		0.675781
0.65	1		0.679688
0.65	1		0.683594
0.75	1		0.6875
0.75	1		0.691406
0.75	1		0.695312
0.75	1		0.699219
0.75	1		0.703125
0.75	1		0.707031
0.75	1		0.710938
0.75	1		0.714844
0.75	1		0.71875
0.75	1		0.722656
0.75	1		0.726562
0.75	1		0.730469
0.75	1		0.734375
0.75	1		0.738281
0.75	1		0.742188
0.75	1		0.746094
0.75	1		0.75
0.75	1		0.753906
0.75	1		0.757812
0.75	1		0.761719
0.75	1		0.765625
0.75	1		0.769531
0.75	1		0.773438
0.75	1		0.777344
0.75	1		0.78125
0.75	1		0.785156
0.75	1		0.789062
0.75	1		0.792969
0.75	1		0.796875
0.75	1		0.800781
0.75	1		0.804688
0.85	1		0.808594
0.85	1		0.8125
0.85	1		0.816406
0.85	1		0.820312
0.85	1		0.824219
0.85	1		0.828125
0.85	1		0.832031
0.85	1		0.835938
0.85	1		0.839844
0.85	1		0.84375
0.85	1		0.847656
0.85	1		0.851562
0.95	1		0.855469
0.95	1		0.859375
0.95	1		0.863281
0.95	1		0.867188
0.95	1		0.871094
0.95	1		0.875
0.95	1		0.878906
0.95	1		0.882812
0.95	1		0.886719
0.95	1		0.890625
0.95	1		0.894531
1	1		0.898438
1	1		0.902344
1	1		0.90625
1	1		0.910156
1	1		0.914062
1	1		0.917969
1	1		0.921875
1	1		0.925781
1	1		0.929688
1	1		0.933594
1	1		0.9375
1	1		0.941406
1	1		0.945312
1	1		0.949219
1	1		0.953125
1	1		0.957031
1	1		0.960938
1	1		0.964844
1	1		0.96875
1	1		0.972656
1	1		0.976562
1	1		0.980469
1	1		0.984375
1	1		0.988281
1	1		0.992188
1	1		0.996094
1	1		1
0
0
0
0
0
0
0
0
0
0
0.05
0.05
0.05
0.05
0.05
0.05
0.05
0.05
0.05
0.05
0.15
0.15
0.15
0.15
0.15
0.15
0.15
0.15
0.15
0.15
0.15
0.25
0.25
0.25
0.25
0.25
0.25
0.25
0.25
0.25
0.25
0.25
0.25
0.25
0.25
0.25
0.25
0.25
0.25
0.25
0.25
0.25
0.25
0.25
0.25
0.25
0.25
0.25
0.25
0.25
0.25
0.35
0.35
0.35
0.35
0.35
0.35
0.35
0.35
0.35
0.45
0.45
0.45
0.45
0.45
0.45
0.45
0.45
0.45
0.45
0.45
0.45
0.45
0.55
0.55
0.55
0.55
0.55
0.55
0.55
0.55
0.55
0.55
0.55
0.65
0.65
0.65
0.65
0.65
0.75
0.75
0.75
0.75
0.75
0.75
0.75
0.85
0.85
0.85
0.95
0.95
1
1
1
1
1
1
1
1
1
1
1
1
1
1
1
1
1

## Sheet: FigureB1E
betCE	diffHighTr	diffLowTr
-85	0.00560345
-85	0.0112069
-85	0.0148276
-85	0.0202155
-85	0.0247708
-80	0.0288117
-62.5	0.0331221
-62.5	0.037163
-62.5	0.0414734
-62.5	0.0463225
-62.5	0.0503634
-37.5	0.0543659
-37.5	0.0583684
-37.5	0.0623708
-37.5	0.06722
-37.5	0.0715303
-37.5	0.0815878
-37.5	0.0855903
-37.5	0.0895927
-37.5	0.0944418
-37.5	0.0989971
-25	0.102709
-25	0.10642
-17.5	0.11127
-17.5	0.115272
-17.5	0.119313
-17.5	0.124162
-17.5	0.128203
-17.5	0.132611
-17.5	0.13702
-17.5	0.141061
-17.5	0.144681
-17.5	0.148684
-17.5	0.152686
-17.5	0.156689
-17.5	0.160691
-17.5	0.164694
-17.5	0.169102
-7.5	0.173069
-7.5	0.17669
-7.5	0.180658
-7.5	0.184625
-7.5	0.188246
-7.5	0.192248
-7.5	0.196216
-7.5	0.200624
-7.5	0.204245
-7.5	0.208212
-7.5	0.21218
-7.5	0.216147
-7.5	0.220188
-7.5	0.223809
-7.5	0.227776
-7.5	0.231744
-7.5	0.236299
-7.5	0.23992
-7.5	0.244475
0	0.249324
0	0.253036
0	0.258639
0	0.262607
0	0.266917
0	0.271227
0	0.275195
0	0.279162
0	0.282874
0	0.286915
0	0.290627
0	0.294937
0	0.299247
0	0.304096
0	0.308137
0	0.312546
0	0.316954
0	0.322342
0	0.326652
0	0.332256
0	0.337105
0	0.341072
0	0.34646
0	0.351848
0	0.356159
0	0.35987
0	0.363911
0	0.36876
0	0.373169
0	0.378772
0	0.383082
0	0.387491
0	0.391532
0	0.396381
0	0.40123
0	0.406618
0	0.411026
0	0.414994
0	0.419402
0	0.423712
0	0.428023
0	0.432872
0	0.437721
0	0.442129
0	0.44644
0	0.450848
0	0.455256
0	0.459224
0	0.463534
0	0.468383
0	0.472791
0	0.477641
0	0.48249
0	0.486201
0	0.490169
0	0.500226
0	0.504635
0	0.508945
0	0.513255
0	0.516967
0	0.521277
0	0.524989
0	0.529838
0	0.534149
0	0.538998
0	0.543308
0	0.547716
0	0.552566
0	0.556974
0	0.560941
0	0.56535
0	0.575407
0	0.579717
0	0.584028
0	0.588436
0	0.593285
0	0.597253
0	0.601255
0	0.605565
0	0.610415
0	0.615264
0	0.619672
0	0.623982
0	0.628293
7.5	0.632848
7.5	0.637256
7.5	0.640877
7.5	0.644498
7.5	0.648539
7.5	0.652159
7.5	0.65578
7.5	0.659748
7.5	0.663715
17.5	0.667717
17.5	0.671758
17.5	0.675379
17.5	0.67942
17.5	0.683975
17.5	0.687596
17.5	0.691637
17.5	0.695604
17.5	0.699607
17.5	0.703609
17.5	0.70723
17.5	0.710851
17.5	0.715406
17.5	0.719408
17.5	0.723964
37.5	0.728519
37.5	0.733074
37.5	0.737629
37.5	0.742185
37.5	0.745805
37.5	0.749846
37.5	0.753467
37.5	0.75747
37.5	0.762025
37.5	0.76658
37.5	0.771135
37.5	0.775544
37.5	0.779164
37.5	0.783132
37.5	0.787687
37.5	0.791728
37.5	0.79573
37.5	0.799771
37.5	0.803392
37.5	0.807947
37.5	0.812503
37.5	0.816123
37.5	0.819744
37.5	0.823746
37.5	0.827367
37.5	0.831922
37.5	0.835543
37.5	0.839164
37.5	0.843205
62.5	0.846437
62.5	0.850478
62.5	0.854519
62.5	0.857752
62.5	0.862307
62.5	0.866348
62.5	0.870903
62.5	0.874136
62.5	0.877369
62.5	0.880602
62.5	0.883834
62.5	0.887837
62.5	0.89107
62.5	0.89469
62.5	0.898731
62.5	0.902772
62.5	0.906005
62.5	0.909238
62.5	0.913793
62.5	0.917026
62.5	0.920259
62.5	0.9243
62.5	0.92834
62.5	0.932381
62.5	0.936422
71.4286	0.940733
71.4286	0.945043
71.4286	0.949353
71.4286	0.953664
71.4286	0.957974
71.4286	0.962285
71.4286	0.966595
71.4286	0.972414
71.4286	0.978233
71.4286	0.984052
71.4286	0.989871
71.4286	0.994181
71.4286	1
-85		0.00538793
-85		0.00959052
-85		0.0142601
-80		0.0179902
-62.5		0.022516
-62.5		0.02686
-62.5		0.0314061
-62.5		0.0361906
-62.5		0.0409751
-62.5		0.0455211
-62.5		0.0482151
-37.5		0.052741
-37.5		0.057287
-37.5		0.0619053
-37.5		0.0661079
-37.5		0.0707261
-37.5		0.0753443
-37.5		0.0795469
-37.5		0.0838909
-37.5		0.0882349
-37.5		0.0928532
-37.5		0.0973992
-37.5		0.101925
-17.5		0.106543
-17.5		0.111931
-17.5		0.116549
-17.5		0.121075
-17.5		0.126463
-17.5		0.131851
-17.5		0.137239
-7.5		0.141857
-7.5		0.146476
-7.5		0.151864
-7.5		0.156066
-7.5		0.160592
-7.5		0.16521
0		0.169554
0		0.174339
0		0.178575
0		0.183359
0		0.188029
0		0.192265
0		0.196501
0		0.199195
0		0.203539
0		0.208085
0		0.211407
0		0.21561
0		0.218304
0		0.222648
0		0.22624
0		0.230476
0		0.234206
0		0.238991
0		0.243537
0		0.247267
0		0.251885
0		0.256431
0		0.261215
0		0.265559
0		0.269796
0		0.27458
0		0.278816
0		0.283362
0		0.287888
0		0.291211
0		0.295757
0		0.300303
0		0.304074
0		0.308859
0		0.313643
0		0.317879
0		0.322223
0		0.326769
0		0.331005
0		0.335241
0		0.339767
0		0.344293
0		0.349078
0		0.351772
0		0.356318
0		0.360662
0		0.365006
0		0.369242
0		0.373586
0		0.378112
0		0.382348
0		0.386692
0		0.390928
0		0.395164
0		0.39971
0		0.404494
0		0.40904
0		0.413384
0		0.417587
0		0.422133
0		0.426369
0		0.430915
0		0.435151
0		0.438743
0		0.443289
0		0.447633
0		0.451977
0		0.456321
0		0.460867
0		0.465413
0		0.469959
0		0.474744
0		0.479088
0		0.483324
0		0.486646
0		0.490882
0		0.494474
0		0.498818
0		0.503365
0		0.507708
0		0.512255
0		0.516599
0		0.521217
0		0.525429
0		0.530214
0		0.53445
0		0.538996
0		0.543232
0		0.548016
0		0.551788
0		0.556338
0		0.560682
0		0.564412
0		0.568756
0		0.573302
0		0.577073
0		0.581599
0		0.585835
0		0.59062
0		0.595404
0		0.59995
0		0.603722
0		0.606416
0		0.610962
0		0.615198
0		0.619542
0		0.623134
0		0.626726
0		0.630497
0		0.635282
0		0.639518
0		0.643754
0		0.649142
0		0.653926
0		0.658162
0		0.662398
0		0.666634
0		0.67116
0		0.675396
0		0.67974
0		0.685128
0		0.689746
0		0.693949
0		0.698293
0		0.702819
0		0.707365
0		0.711601
0		0.715945
0		0.719717
0		0.724061
0		0.72873
0		0.731424
0		0.73597
0		0.740314
0		0.744658
0		0.747981
0		0.752765
0		0.757001
0		0.761527
0		0.766146
0		0.77093
0		0.774522
0		0.779068
0		0.783852
0		0.788637
0		0.792981
0		0.797527
0		0.801871
0		0.806417
0		0.810967
0		0.815751
0		0.820536
0		0.82532
0		0.829664
0		0.83419
0		0.838736
7.5		0.842939
7.5		0.847465
7.5		0.851667
7.5		0.85587
17.5		0.860488
25		0.865038
25		0.868361
25		0.871683
25		0.875006
25		0.879555
25		0.884105
25		0.887428
25		0.89075
25		0.8953
25		0.898623
25		0.903173
25		0.907722
25		0.912272
25		0.915595
25		0.918917
37.5		0.922647
37.5		0.926378
37.5		0.93059
37.5		0.934802
37.5		0.94019
37.5		0.944403
37.5		0.948133
37.5		0.952345
37.5		0.956075
37.5		0.959805
37.5		0.964018
37.5		0.96823
37.5		0.972442
37.5		0.976173
37.5		0.980385
37.5		0.984597
37.5		0.98881
37.5		0.99254
37.5		0.99627
37.5		1
-17.5
0
25
-37.5
-17.5
0
0
0
0
0
-37.5
0
-7.5
0
37.5
-7.5
0
-7.5
62.5
17.5
0
25
37.5
17.5
7.5
-17.5
-62.5
0
0
-37.5
0
0
0
0
-7.5
0
0
0
0
7.5
-7.5
17.5
5
0
-7.5
0
0
-37.5
37.5
0
0
0
0
-85
0
37.5
-80
-37.5
0
62.5
25
37.5
0
25
0
0
0
0
-62.5
7.5
0
17.5
0
0
62.5
71.4286
-37.5
0
71.4286
0
62.5
37.5
7.5
-17.5
0
0
0
17.5
17.5
-85
0
0
71.4286
0
0
17.5
0
71.4286
37.5
0
0
0
0
0
0
0
0
-62.5
0
-37.5
0
0
0
7.5
0
-17.5
0
0
0
-7.5
-62.5
0
0
25
0
0
0
0
0
-37.5
0
0
0
62.5
7.5
0
0
0
0
0
0
0
0
-37.5
0
0
0
37.5
0
-37.5
71.4286
0
0
0
0
0
0
0
0
25
0
-17.5
0
-85
71.4286
-7.5
37.5
25
62.5
17.5
25
25
0
0
0
0
0
0
0
-7.5
0
0
0
0
0
71.4286
0
0
0
37.5
0
0
0
-7.5
0
-7.5
-80
0
0
0
0
0
0
-17.5
37.5
0
62.5
-37.5
0
0
0
0
0
0
0
0
0
71.4286
0
0
-62.5
0
-7.5
0
0
0
37.5
0
-7.5
-7.5
-7.5
0
0
0
62.5
62.5
37.5
0
0
-7.5
62.5
37.5
0
0
0
7.5
0
0
0
-85
0
7.5
0
0
0
37.5
0
0
37.5
37.5
0
-62.5
0
7.5
37.5
0
0
25
37.5
-7.5
-97.1429
-17.5
37.5
-62.5
0
37.5
71.4286
0
0
0
97.1429
25
62.5
0
37.5
-7.5
-7.5
37.5
-85
25
0
-62.5
-7.5
0
-85
7.5
0
0
0
7.5
0
-17.5
62.5
-7.5
0
0
0
0
-17.5
0
0
71.4286
0
0
37.5
-37.5
0
0
0
25
0
37.5
-17.5
71.4286
0
0
7.5
0
0
71.4286
0
0
-62.5
0
37.5
71.4286
0
0
0
0
0
0
0
25
-37.5
-7.5
25
0
17.5
37.5
25
0
0
0
-37.5
0
37.5
-7.5
0
0
0
-37.5
0
25
37.5
-17.5
0
0
-62.5
-62.5
0
0
0
0
7.5
-37.5
-7.5
0
0
0
62.5
0
0
0
62.5
25
0
0
0
0
71.4286
0
62.5
0
25
-85
62.5
-37.5
7.5
71.4286
0
-17.5
0
0
62.5
62.5
37.5
-7.5
0
62.5
0
0
0
-7.5
37.5
0
0
0
37.5
-37.5
-37.5
0
0
0
0
-62.5
0
-85
-85
0
62.5
0
37.5
37.5
0
0
0
7.5
0
0
-80
37.5
-85
-62.5
0
0
0
0
0
62.5
-7.5
0
0
0
17.5
-17.5
0
25
0
0
-37.5
0
37.5
71.4286

## Sheet: FigureB1F
betCE	diffHighTr	diffLowTr
-6	0.00366211
-6	0.0078125
-5.25	0.0126953
-5.25	0.016381
-5.25	0.0200668
-5.25	0.0237525
-5.25	0.0261939
-5.25	0.0298797
-3.75	0.0340301
-3.75	0.0389129
-2.25	0.0437957
-2.25	0.0474814
-2.25	0.0520591
-2.25	0.0559653
-2.25	0.0596274
-2.25	0.0635337
-2.25	0.0671958
-2.25	0.0720786
-1.125	0.074799
-1.125	0.0775194
-1.125	0.0802399
-1.125	0.0829603
-1	0.0878431
-1	0.0924004
-1	0.0969577
-1	0.100864
-1	0.10477
-1	0.108432
-1	0.11299
-1	0.117872
-1	0.122755
-1	0.126417
-1	0.130324
-1	0.133986
-1	0.138556
-1	0.142218
-1	0.14588
-1	0.149566
-1	0.154123
-1	0.158029
-1	0.162587
-1	0.166249
-0.25	0.170819
-0.25	0.175376
-0.25	0.179934
-0.25	0.184817
-0.25	0.189699
-0.25	0.194582
-0.25	0.199465
-0.25	0.203615
-0.25	0.207278
-0.25	0.21094
-0.25	0.215517
-0.25	0.220095
-0.25	0.224652
-0.25	0.229223
-0.25	0.2338
-0.25	0.237706
-0.25	0.242264
-0.25	0.246841
0	0.250748
0	0.254433
0	0.256875
0	0.261025
0	0.265603
0	0.268044
0	0.27195
0	0.274671
0	0.278821
0	0.283704
0	0.28761
0	0.291761
0	0.294481
0	0.298631
0	0.302538
0	0.306688
0	0.310374
0	0.312815
0	0.316966
0	0.321116
0	0.324802
0	0.328708
0	0.332858
0	0.335593
0	0.339499
0	0.343649
0	0.347335
0	0.351486
0	0.355171
0	0.359749
0	0.364327
0	0.368012
0	0.370733
0	0.37531
0	0.379217
0	0.382902
0	0.385637
0	0.389322
0	0.391764
0	0.39567
0	0.399576
0	0.404459
0	0.408145
0	0.412051
0	0.414493
0	0.417227
0	0.420913
0	0.423633
0	0.427319
0	0.431005
0	0.433739
0	0.436473
0	0.441051
0	0.443771
0	0.447678
0	0.451363
0	0.455025
0	0.459603
0	0.464181
0	0.467867
0	0.471552
0	0.474287
0	0.478437
0	0.48332
0	0.486054
0	0.488496
0	0.491216
0	0.495366
0	0.499517
0	0.503667
0	0.506402
0	0.510308
0	0.513028
0	0.517911
0	0.521597
0	0.524331
0	0.528482
0	0.531202
0	0.535108
0	0.538794
0	0.54248
0	0.544921
0	0.547642
0	0.550083
0	0.553989
0	0.557895
0	0.561581
0	0.564023
0	0.567708
0	0.571859
0	0.575765
0	0.579451
0	0.583113
0	0.587263
0	0.590949
0	0.593669
0	0.598552
0	0.602238
0	0.604679
0	0.607414
0	0.611076
0	0.613788
0	0.617695
0	0.62138
0	0.625287
0	0.628972
0	0.632879
0	0.63532
0	0.63947
0	0.643621
0	0.648504
0	0.652654
0	0.657232
0	0.661138
0	0.665716
0	0.669866
0.25	0.674436
0.25	0.679319
0.25	0.684202
1	0.688759
1	0.692421
1	0.697304
1	0.701874
1	0.706432
1	0.710989
1	0.715546
1	0.720104
1	0.724986
1	0.729747
1	0.734325
1	0.738895
1	0.742801
1	0.747372
1	0.751034
1	0.755917
1	0.760487
2.25	0.765057
2.25	0.768719
2.25	0.77329
2.25	0.778172
2.25	0.78273
2.25	0.787307
2.25	0.791878
2.25	0.796448
2.25	0.801005
2.25	0.804667
2.25	0.809225
2.25	0.813795
2.25	0.817457
2.25	0.822014
2.25	0.826585
2.25	0.831155
3.75	0.835725
3.75	0.840296
3.75	0.844202
3.75	0.848772
3.75	0.852678
3.75	0.857249
3.75	0.86201
3.75	0.86658
3.75	0.871341
3.75	0.875247
3.75	0.879153
3.75	0.883723
3.75	0.888294
3.75	0.8922
3.75	0.896106
3.75	0.900012
3.75	0.903675
3.75	0.908435
3.75	0.913196
3.75	0.917766
3.75	0.922527
3.75	0.927288
3.75	0.931858
3.75	0.936428
3.75	0.941189
4.6875	0.94451
4.6875	0.947222
4.6875	0.949935
4.6875	0.953255
4.6875	0.956576
4.6875	0.959288
4.6875	0.962001
4.6875	0.965321
4.6875	0.968034
4.6875	0.970747
4.6875	0.974067
4.6875	0.977387
4.6875	0.980707
4.6875	0.984028
4.6875	0.98674
4.6875	0.990061
4.6875	0.993381
4.6875	0.996094
6	1
-5.25		0.00332031
-5.25		0.00771484
-5.25		0.0118164
-3.75		0.0147461
-3.75		0.0188965
-3.75		0.0222769
-3.75		0.0263785
-2.25		0.030773
-2.25		0.0341534
-2.25		0.0378969
-2.25		0.0412773
-1		0.0454277
-1		0.0495781
-1		0.0539726
-1		0.058123
-1		0.0622734
-1		0.0660169
-1		0.0704114
-1		0.0748059
-1		0.0792005
-0.25		0.083595
-0.25		0.0869754
-0.25		0.0913699
-0.25		0.0957645
-0.25		0.0991449
-0.25		0.103539
-0.25		0.107934
-0.25		0.112328
-0.25		0.116723
0		0.120103
0		0.124205
0		0.128255
0		0.131185
0		0.134505
0		0.138555
0		0.142605
0		0.146706
0		0.150857
0		0.154906
0		0.158587
0		0.162689
0		0.16637
0		0.170764
0		0.174508
0		0.178189
0		0.18187
0		0.185971
0		0.188901
0		0.193002
0		0.197104
0		0.200847
0		0.204528
0		0.20863
0		0.212311
0		0.216705
0		0.220755
0		0.224499
0		0.2286
0		0.23265
0		0.236394
0		0.240074
0		0.244176
0		0.248278
0		0.252327
0		0.256008
0		0.259752
0		0.263282
0		0.267384
0		0.271065
0		0.275166
0		0.27891
0		0.282653
0		0.286397
0		0.289327
0		0.293428
0		0.297109
0		0.300429
0		0.30458
0		0.30863
0		0.313024
0		0.316705
0		0.320449
0		0.32455
0		0.3286
0		0.33265
0		0.336331
0		0.340381
0		0.344482
0		0.348163
0		0.351907
0		0.356008
0		0.359689
0		0.363739
0		0.367789
0		0.371532
0		0.375213
0		0.378957
0		0.382637
0		0.386318
0		0.389999
0		0.394049
0		0.398099
0		0.401517
0		0.405198
0		0.408879
0		0.413029
0		0.41671
0		0.42076
0		0.42369
0		0.426619
0		0.430363
0		0.434464
0		0.438566
0		0.442247
0		0.445928
0		0.450029
0		0.453447
0		0.457191
0		0.46012
0		0.464222
0		0.468323
0		0.472067
0		0.476168
0		0.480218
0		0.483636
0		0.487686
0		0.491736
0		0.49548
0		0.49916
0		0.502541
0		0.505471
0		0.509572
0		0.513316
0		0.517365
0		0.521415
0		0.525517
0		0.528897
0		0.532999
0		0.537393
0		0.541495
0		0.545596
0		0.54934
0		0.552871
0		0.556552
0		0.560295
0		0.564345
0		0.571669
0		0.575413
0		0.579093
0		0.582774
0		0.586518
0		0.590619
0		0.594721
0		0.598771
0		0.602514
0		0.606258
0		0.610001
0		0.613322
0		0.618107
0		0.622157
0		0.625086
0		0.62883
0		0.632511
0		0.636561
0		0.640241
0		0.643985
0		0.651309
0		0.655053
0		0.658734
0		0.662783
0		0.666833
0		0.670514
0		0.673895
0		0.677275
0		0.680655
0		0.684705
0		0.688386
0		0.692067
0		0.69581
0		0.699491
0		0.703541
0		0.707285
0		0.711028
0		0.71513
0		0.718811
0		0.722861
0		0.72691
0		0.72984
0		0.733942
0		0.738336
0		0.741266
0		0.745009
0		0.748753
0		0.752854
0		0.75764
0		0.761383
0		0.765778
0		0.769879
0		0.773623
0		0.777304
0		0.781353
0		0.784884
0		0.788204
0		0.791885
0		0.795935
0		0.799985
0		0.803666
0		0.807347
0.25		0.811741
0.25		0.815122
0.25		0.819516
0.25		0.823667
0.25		0.828159
0.25		0.832309
1		0.83569
1		0.840084
1		0.844235
1		0.848385
1.125		0.851803
1.125		0.855221
1.125		0.860006
1.125		0.863424
1.125		0.868209
1.125		0.871627
1.125		0.876412
1.125		0.87983
1.125		0.884615
1.125		0.889401
1.125		0.892819
1.125		0.897604
1.125		0.902389
1.125		0.905807
1.125		0.909225
1.125		0.912643
1.125		0.916061
1.125		0.919479
1.125		0.924264
2.25		0.928756
2.25		0.932287
2.25		0.935817
2.25		0.94031
2.25		0.94384
2.25		0.947371
2.25		0.951863
2.25		0.956355
2.25		0.959886
2.25		0.963416
2.25		0.966947
2.25		0.971439
2.25		0.97497
2.25		0.979462
2.25		0.983954
2.25		0.988447
2.25		0.992939
2.25		0.996469
2.25		1
0
-6
0
2.25
0
0
0
-0.25
0
0
-2.25
1.125
0
3.75
0
0
2.25
0
2.25
0
0
0
0
0
1
1.125
0
0
-1
0
4.6875
4.6875
2.25
0
0
0
-1
0
0
0
0
0
3.75
-0.25
0
0
2.25
0
0
-0.25
0
0
3.75
0
-1
0
3.75
0
0.25
0
4.6875
4.6875
2.25
-0.25
-0.25
4.6875
3.75
1.125
0
0
0
1
0
0
1
0
0
0
0
0
2.25
0
-5.25
0
0
0
-0.25
2.25
0
0
0
0
0
-1
0
-0.25
0
0
-0.25
0
0
0
0
2.25
4.6875
-2.25
0
2.25
1
0
0
0
0
-2.25
-2.25
-1
0
0
0
3.75
2.25
0
0
-1
0
2.25
0
0
-1
0
0
0
1.125
-0.25
-0.25
-0.25
0
-0.25
0
-1
0
3.75
0
0
2.25
-2.25
0
0
1
0
0
0
-1
0
2.25
-3.75
0
0
0
2.25
0
2.25
0
-5.25
0
0
-0.25
0
-3.75
2.25
0
0
0
1
-1
0
0
0
0.25
0
0
0
0
3.75
3.75
0
0
0
0
0
3.75
0
0
0
0
1
0
4.6875
0
0
0.25
0
-1
0
-5.25
0
3.75
3.75
0
-1
2.25
0.25
-3.75
0
0
0
2.25
0.25
0
0
-0.25
-4.6875
4.6875
1
-0.25
1
0
0
0
1
0
2.25
0
0
0
0
0
0
-1
-1
1
0
3.75
1
0
-0.25
0
1.125
4.6875
0
0
0
0
0
3.75
0
0
0
-0.25
-2.25
0
-1
0
0
4.6875
0
0.25
1.125
1
0
0.25
0
0
0
1
2.25
0
0
0.25
0
-0.25
-3.75
1.125
0
3.75
0
-1
4.6875
0.25
1
0
1.125
4.6875
0
0
1
-6
4.6875
0
1
0
1
0
3.75
0
-2.25
0
0
0
-1
2.25
1.125
-2.25
3.75
0
-3.75
0
4.6875
0
2.25
0
-2.25
0
0
0
0.25
0
0
0
3.75
0
0
3.75
0
0
0
4.6875
-0.25
0
0
3.75
0
2.25
3.75
1.125
0
0
0
0
0
3.75
0
2.25
0
2.25
0
0
-5.25
0
-1
2.25
3.75
2.25
0
-1
0
0
-1
0
0
0
0
0
0
-1
0
0
0
0
3.75
0
0
0
-1
-0.25
-1
0
0
-6
0
-2.25
0
0
0
0
0
0
-2.25
0
0
0
2.25
0
2.25
0
0
0
0
-5.25
2.25
0
-1
0
0
-1
-2.25
0
-2.25
0
0
4.6875
-3.75
0
0
0
0
0
0
0
0
2.25
-2.25
0
0
0
0
0
0
0
0
0
0
0
6.5625
2.25
0
0
0
0
0
-0.25
0
0
0
0
1.125
0
0
0
0
-1
1.125
0
0
0
0
2.25
0
0
-0.25
3.75
0
0
0
0
0
2.25
0
0
0
0
0
1.125
0
4.6875
2.25
0
0
2.25
2.25
0
0
3.75
3.75
0
0
0
0
0
0
-1
2.25
0
-0.25
0
3.75
0
0
0
0
0
0
