# Supplementary material for: An experimental test of whether financial incentives constitute undue inducement in decision-making
Source: Nat Hum Behav. 2024 Mar 8;8(5):835–45. doi: 10.1038/s41562-024-01817-8 (PMC11132984; doi:10.1038/s41562-024-01817-8)
Supplement: Supplementary file 5 — Statistical source data for Supplementary Fig. C.2. [file 41562_2024_1817_MOESM5_ESM.xlsx]

## Sheet: FigureC2A
bet	known	highInc	diffGB	se	upper	lower
0	0	0	-0.769295	0.146563	-0.482032	-1.05656
1	0	0	2.81075	0.321281	3.44046	2.18104
0	1	0	-0.673235	0.146563	-0.385971	-0.960498
1	1	0	1.74378	0.321281	2.37349	1.11407
0	0	1	-1.84903	0.275578	-1.30889	-2.38916
1	0	1	1.18327	0.191894	1.55938	0.807155
0	1	1	-2.91002	0.275578	-2.36988	-3.45015
1	1	1	1.61009	0.191894	1.9862	1.23398

## Sheet: FigureC2B
betCE	diffHighTr	diffLowTr
-6	0.00133074
-6	0.00272025
-6	0.00410976
-6	0.00549927
-6	0.00676527
-6	0.00806004
-6	0.00957061
-6	0.0106965
-6	0.0119913
-6	0.0135993
-6	0.01486
-6	0.0161907
-6	0.0172744
-6	0.0188824
-6	0.0202132
-5.25	0.0214738
-5.25	0.0224487
-5.25	0.0238592
-5.25	0.0251899
-5.25	0.0263229
-5.25	0.0277124
-5.25	0.0288962
-5.25	0.0302269
-5.25	0.0315528
-5.25	0.0334949
-5.25	0.0349054
-5.25	0.0362865
-5.25	0.0376172
-5.25	0.0389431
-5.25	0.0399179
-5.25	0.0410016
-5.25	0.0421345
-5.25	0.0433297
-5.25	0.0445957
-5.25	0.0459265
-5.25	0.0470101
-5.25	0.0481939
-3.75	0.0493777
-3.75	0.0507882
-3.75	0.0521189
-3.75	0.0535432
-3.75	0.0550537
-3.75	0.0563796
-3.75	0.0576403
-3.75	0.0588354
-3.75	0.0600961
-3.75	0.0615204
-3.75	0.0624953
-3.75	0.0638211
-3.75	0.0652454
-3.75	0.0665761
-3.75	0.067702
-3.75	0.0690278
-3.75	0.0701608
-3.75	0.0714215
-3.75	0.072811
-3.75	0.0741417
-3.75	0.0752746
-3.75	0.0765694
-3.75	0.0779001
-3.75	0.0793106
-2.25	0.0806365
-2.25	0.0818972
-2.25	0.0831579
-2.25	0.0845683
-2.25	0.0861764
-2.25	0.0875868
-2.25	0.0889127
-2.25	0.0901787
-2.25	0.0917867
-2.25	0.0930527
-2.25	0.094477
-2.25	0.0955606
-2.25	0.0965355
-2.25	0.0975528
-2.25	0.0989633
-2.25	0.100294
-2.25	0.101478
-2.25	0.102859
-2.25	0.10412
-2.25	0.10538
-2.25	0.106711
-2.25	0.108006
-2.25	0.109042
-2.25	0.110372
-2.25	0.111783
-2.25	0.113044
-2.25	0.114454
-2.25	0.115587
-2.25	0.116848
-2.25	0.118043
-2.25	0.119453
-2.25	0.120428
-2.25	0.122036
-1	0.123644
-1	0.124777
-1	0.126103
-1	0.127493
-1	0.128818
-1	0.130229
-1	0.131739
-1	0.133
-1	0.134261
-1	0.135685
-1	0.13698
-1	0.138113
-1	0.139373
-1	0.140639
-1	0.142021
-1	0.143038
-1	0.144233
-1	0.145623
-1	0.146818
-1	0.148013
-1	0.149274
-1	0.150604
-1	0.151799
-1	0.152995
-1	0.154121
-1	0.155729
-1	0.156812
-1	0.158078
-1	0.159686
-1	0.16077
-1	0.162031
-1	0.163157
-1	0.164289
-1	0.16562
-1	0.166886
-1	0.168147
-1	0.169557
-1	0.170968
-1	0.172229
-1	0.173489
-1	0.1749
-1	0.176083
-1	0.178026
-1	0.179415
-0.25	0.180746
-0.25	0.181941
-0.25	0.182958
-0.25	0.184566
-0.25	0.186077
-0.25	0.187466
-0.25	0.188727
-0.25	0.190335
-0.25	0.191596
-0.25	0.193106
-0.25	0.194488
-0.25	0.195898
-0.25	0.197288
-0.25	0.198471
-0.25	0.199737
-0.25	0.200821
-0.25	0.202116
-0.25	0.203311
-0.25	0.204395
-0.25	0.205655
-0.25	0.207166
-0.25	0.208427
-0.25	0.209721
-0.25	0.210757
-0.25	0.211883
-0.25	0.213149
-0.25	0.21453
-0.25	0.215725
-0.25	0.216991
-0.25	0.218252
-0.25	0.219547
-0.25	0.22063
-0.25	0.22202
-0.25	0.223351
-0.25	0.224959
-0.25	0.226285
-0.25	0.227545
-0.25	0.229056
-0.25	0.230189
-0.25	0.231384
-0.25	0.232715
-0.25	0.233798
-0.25	0.235309
-0.25	0.236435
-0.25	0.237452
-0.25	0.238585
-0.25	0.239718
-0.25	0.241013
0	0.242343
0	0.243674
0	0.24494
0	0.246364
0	0.247775
0	0.24907
0	0.250087
0	0.251498
0	0.252758
0	0.254053
0	0.255179
0	0.25644
0	0.257635
0	0.258965
0	0.260376
0	0.261786
0	0.263117
0	0.264412
0	0.265738
0	0.267064
0	0.268574
0	0.269758
0	0.271147
0	0.272478
0	0.273804
0	0.275135
0	0.27643
0	0.277755
0	0.278881
0	0.280207
0	0.281291
0	0.282486
0	0.283781
0	0.28517
0	0.286465
0	0.287796
0	0.289185
0	0.290596
0	0.292006
0	0.293417
0	0.294806
0	0.296748
0	0.298356
0	0.299617
0	0.300883
0	0.301919
0	0.303527
0	0.304937
0	0.306263
0	0.307529
0	0.30891
0	0.310236
0	0.311502
0	0.312833
0	0.314243
0	0.315327
0	0.316522
0	0.317783
0	0.318916
0	0.32
0	0.321325
0	0.322409
0	0.323799
0	0.325059
0	0.326143
0	0.327409
0	0.328445
0	0.329481
0	0.330606
0	0.331937
0	0.333021
0	0.334038
0	0.335304
0	0.338541
0	0.339674
0	0.341185
0	0.342695
0	0.344119
0	0.345501
0	0.346584
0	0.34791
0	0.349518
0	0.350784
0	0.352045
0	0.35334
0	0.354729
0	0.355704
0	0.356837
0	0.358163
0	0.359138
0	0.360333
0	0.361593
0	0.362924
0	0.364255
0	0.365636
0	0.366897
0	0.368163
0	0.369489
0	0.370684
0	0.37201
0	0.37327
0	0.374531
0	0.375792
0	0.377086
0	0.378347
0	0.379383
0	0.380714
0	0.382124
0	0.383635
0	0.385243
0	0.386509
0	0.387919
0	0.391156
0	0.392567
0	0.393956
0	0.395282
0	0.396793
0	0.398123
0	0.399454
0	0.400749
0	0.401875
0	0.403205
0	0.404536
0	0.405926
0	0.407256
0	0.408587
0	0.409977
0	0.41111
0	0.41244
0	0.413951
0	0.41534
0	0.418577
0	0.419613
0	0.421003
0	0.422269
0	0.423595
0	0.42492
0	0.426431
0	0.427726
0	0.429236
0	0.430369
0	0.43178
0	0.433105
0	0.434516
0	0.435782
0	0.437293
0	0.438623
0	0.439949
0	0.441215
0	0.442626
0	0.444015
0	0.445148
0	0.446232
0	0.447558
0	0.448824
0	0.450154
0	0.451415
0	0.452746
0	0.454256
0	0.455646
0	0.456972
0	0.458232
0	0.459563
0	0.460889
0	0.46215
0	0.463475
0	0.464559
0	0.46594
0	0.467235
0	0.468496
0	0.469762
0	0.470779
0	0.472189
0	0.473798
0	0.475128
0	0.476454
0	0.477749
0	0.479259
0	0.480343
0	0.481669
0	0.483058
0	0.484319
0	0.4857
0	0.487111
0	0.488719
0	0.490049
0	0.491133
0	0.492217
0	0.493543
0	0.495053
0	0.496137
0	0.497432
0	0.498698
0	0.500028
0	0.501112
0	0.502493
0	0.503577
0	0.504843
0	0.506232
0	0.507428
0	0.508553
0	0.509884
0	0.51121
0	0.512505
0	0.513588
0	0.514919
0	0.516114
0	0.51738
0	0.518761
0	0.520151
0	0.52154
0	0.523051
0	0.524346
0	0.525677
0	0.527007
0	0.528338
0	0.529728
0	0.531335
0	0.532596
0	0.533862
0	0.535243
0	0.536569
0	0.537895
0	0.539156
0	0.540482
0	0.541742
0	0.542826
0	0.544157
0	0.545423
0	0.546933
0	0.548128
0	0.550071
0	0.551452
0	0.552578
0	0.553843
0	0.555254
0	0.556338
0	0.557664
0	0.559074
0	0.560484
0	0.561895
0	0.563161
0	0.564487
0	0.565753
0	0.567013
0	0.568424
0	0.569834
0	0.571165
0	0.572676
0	0.574057
0	0.57514
0	0.576435
0	0.57763
0	0.578896
0	0.580191
0	0.581317
0	0.582648
0	0.584158
0	0.585489
0	0.586622
0	0.587755
0	0.589363
0	0.590694
0	0.592302
0	0.593812
0	0.594945
0	0.596029
0	0.597213
0	0.598723
0	0.599807
0	0.601196
0	0.602171
0	0.603432
0	0.604468
0	0.605763
0	0.607029
0	0.608064
0	0.60933
0	0.610656
0	0.611922
0	0.613253
0	0.614643
0	0.616032
0	0.61764
0	0.619582
0	0.620843
0	0.622253
0	0.623634
0	0.624818
0	0.625902
0	0.627028
0	0.628438
0	0.629764
0	0.631095
0	0.63207
0	0.633203
0	0.634469
0	0.635799
0	0.63731
0	0.638443
0	0.63946
0	0.640593
0	0.641924
0	0.643008
0	0.644338
0	0.645522
0	0.646853
0	0.647937
0	0.64902
0	0.650281
0	0.65167
0	0.653181
0	0.654217
0	0.6553
0	0.656426
0	0.65751
0	0.659118
0	0.660384
0	0.66171
0	0.66312
0	0.66451
0	0.665636
0	0.666896
0	0.668157
0	0.669488
0	0.670814
0	0.672203
0.25	0.673336
0.25	0.674469
0.25	0.675735
0.25	0.67703
0.25	0.678325
0.25	0.679451
0.25	0.68084
0.25	0.682106
0.25	0.683401
0.25	0.684782
0.25	0.686108
0.25	0.687292
0.25	0.688375
0.25	0.68935
0.25	0.690645
0.25	0.691771
0.25	0.692904
0.25	0.694314
0.25	0.695825
0.25	0.697206
0.25	0.700443
0.25	0.701738
0.25	0.702921
1	0.704005
1	0.70498
1	0.706311
1	0.707394
1	0.708725
1	0.709986
1	0.711246
1	0.712627
1	0.713953
1	0.715334
1	0.716745
1	0.718006
1	0.719131
1	0.720542
1	0.721668
1	0.723276
1	0.724471
1	0.725861
1	0.727056
1	0.728382
1	0.729507
1	0.730768
1	0.732034
1	0.73316
1	0.734421
1	0.735554
1	0.737064
1	0.738197
1	0.739523
1	0.740784
1	0.742392
2.25	0.743518
2.25	0.744784
2.25	0.745979
2.25	0.747105
2.25	0.748231
2.25	0.749356
2.25	0.750552
2.25	0.751747
2.25	0.753042
2.25	0.754302
2.25	0.755435
2.25	0.756568
2.25	0.757863
2.25	0.759244
2.25	0.760625
2.25	0.762233
2.25	0.763359
2.25	0.764769
2.25	0.765787
2.25	0.767197
2.25	0.768708
2.25	0.770003
2.25	0.771086
2.25	0.772219
2.25	0.77348
2.25	0.774741
2.25	0.775866
2.25	0.776992
2.25	0.778188
2.25	0.779698
2.25	0.780893
2.25	0.782188
2.25	0.783483
2.25	0.784813
2.25	0.786074
2.25	0.787405
2.25	0.788666
2.25	0.790047
2.25	0.791557
2.25	0.792641
2.25	0.793972
2.25	0.79558
2.25	0.79684
2.25	0.798036
2.25	0.799161
2.25	0.800456
2.25	0.80154
2.25	0.802801
2.25	0.803934
2.25	0.805066
2.25	0.806675
2.25	0.808005
2.25	0.809131
2.25	0.810215
2.25	0.811596
2.25	0.812927
3.75	0.814053
3.75	0.815434
3.75	0.816694
3.75	0.817989
3.75	0.819284
3.75	0.820479
3.75	0.821674
3.75	0.823055
3.75	0.824181
3.75	0.825442
3.75	0.826823
3.75	0.827949
3.75	0.829075
3.75	0.830335
3.75	0.831596
3.75	0.83268
3.75	0.833806
3.75	0.837043
3.75	0.838432
3.75	0.839627
3.75	0.840958
3.75	0.842084
3.75	0.843473
3.75	0.844669
3.75	0.845864
3.75	0.847159
3.75	0.84854
3.75	0.849834
3.75	0.851095
3.75	0.852476
3.75	0.853602
3.75	0.854797
3.75	0.856092
3.75	0.857218
3.75	0.858413
3.75	0.859679
3.75	0.860805
3.75	0.862066
3.75	0.863392
3.75	0.864773
3.75	0.866154
3.75	0.867535
3.75	0.869477
3.75	0.870772
3.75	0.871967
3.75	0.873575
3.75	0.874592
3.75	0.875628
5.25	0.876923
5.25	0.878049
5.25	0.879657
5.25	0.880952
5.25	0.882084
5.25	0.883509
5.25	0.884635
5.25	0.885929
5.25	0.887055
5.25	0.888188
5.25	0.889163
5.25	0.890771
5.25	0.892066
5.25	0.893083
5.25	0.894378
5.25	0.895414
5.25	0.896547
5.25	0.897841
5.25	0.898967
5.25	0.900093
5.25	0.901474
5.25	0.902669
5.25	0.903795
5.25	0.905176
5.25	0.906151
5.25	0.907277
5.25	0.908472
5.25	0.909733
5.25	0.910928
5.25	0.912223
5.25	0.913198
5.25	0.914324
5.25	0.915619
5.25	0.917
5.25	0.918424
5.25	0.919557
5.25	0.920683
5.25	0.9217
5.25	0.923081
5.25	0.924276
5.25	0.925571
5.25	0.926832
5.25	0.928027
5.25	0.929153
5.25	0.930279
5.25	0.931574
5.25	0.932904
5.25	0.93403
5.25	0.935325
5.25	0.93662
5.25	0.937914
5.25	0.93904
5.25	0.940335
5.25	0.941468
5.25	0.942849
5.25	0.94423
5.25	0.945356
5.25	0.946651
5.25	0.948032
5.25	0.949227
5.25	0.950202
5.25	0.951335
5.25	0.95263
5.25	0.953756
5.25	0.955137
5.25	0.956431
5.25	0.957692
5.25	0.958667
5.25	0.959998
5.25	0.961293
5.25	0.962901
5.25	0.964026
5.25	0.965321
5.25	0.966447
5.25	0.967573
5.25	0.968954
5.25	0.970335
5.25	0.971596
5.25	0.972791
5.25	0.973986
5.25	0.975281
5.25	0.977223
5.25	0.978604
5.25	0.979737
5.25	0.98087
5.25	0.982131
5.25	0.983326
5.25	0.984452
5.25	0.985747
5.25	0.98688
5.25	0.988006
5.25	0.989266
5.25	0.990561
5.25	0.991694
5.25	0.992889
5.25	0.994022
5.25	0.995206
5.25	0.996401
5.25	0.99779
5.25	0.998916
5.25	1
-6		0.0011633
-6		0.00243756
-6		0.00421887
-6		0.00538218
-6		0.00659868
-6		0.00776779
-6		0.00913731
-6		0.0103501
-6		0.0115666
-6		0.0127794
-6		0.0139427
-6		0.0152693
-5.25		0.0167088
-5.25		0.0178779
-5.25		0.0192045
-5.25		0.0205581
-5.25		0.0219118
-5.25		0.0242869
-5.25		0.0256135
-5.25		0.026983
-5.25		0.0283096
-5.25		0.0295224
-5.25		0.0309474
-5.25		0.0323011
-5.25		0.0334644
-5.25		0.0348524
-5.25		0.0360215
-5.25		0.0373481
-5.25		0.0386224
-3.75		0.0404037
-3.75		0.0418431
-3.75		0.0427685
-3.75		0.044064
-3.75		0.0452768
-3.75		0.0465511
-3.75		0.0479905
-3.75		0.0491538
-3.75		0.0504804
-3.75		0.0517095
-3.75		0.053005
-3.75		0.054234
-3.75		0.0556591
-3.75		0.0568282
-3.75		0.0581818
-3.75		0.0594773
-2.25		0.0604027
-2.25		0.0615718
-2.25		0.0639469
-2.25		0.0652424
-2.25		0.0665379
-2.25		0.0679233
-2.25		0.0692499
-2.25		0.0705242
-2.25		0.0717086
-2.25		0.0730967
-2.25		0.0745217
-2.25		0.0759072
-2.25		0.0771814
-2.25		0.0784769
-2.25		0.0799295
-2.25		0.0810986
-2.25		0.0823276
-2.25		0.0835567
-2.25		0.0850092
-2.25		0.0863629
-2.25		0.0876584
-2.25		0.0889539
-2.25		0.0904064
-2.25		0.0915939
-2.25		0.0927631
-2.25		0.0942025
-2.25		0.0955291
-2.25		0.0966924
-2.25		0.0980619
-2.25		0.0995014
-2.25		0.100797
-1		0.10201
-1		0.103449
-1		0.104776
-1		0.106228
-1		0.107668
-1		0.109107
-1		0.110403
-1		0.111828
-1		0.113123
-1		0.114311
-1		0.115527
-1		0.116913
-1		0.118208
-1		0.119482
-1		0.120646
-0.25		0.12192
-0.25		0.123345
-0.25		0.124562
-0.25		0.126001
-0.25		0.127275
-0.25		0.128463
-0.25		0.129848
-0.25		0.131065
-0.25		0.132504
-0.25		0.133717
-0.25		0.134933
-0.25		0.136373
-0.25		0.137812
-0.25		0.139
-0.25		0.140169
-0.25		0.141465
-0.25		0.14289
-0.25		0.144329
-0.25		0.145625
-0.25		0.146841
-0.25		0.148294
-0.25		0.14951
-0.25		0.150837
-0.25		0.152222
-0.25		0.153608
-0.25		0.154977
-0.25		0.156206
-0.25		0.157631
-0.25		0.158985
-0.25		0.160259
-0.25		0.161533
0		0.162808
0		0.164024
0		0.165193
0		0.166299
0		0.167738
0		0.168907
0		0.169833
0		0.171002
0		0.172454
0		0.173879
0		0.175206
0		0.176369
0		0.177586
0		0.178799
0		0.179962
0		0.181331
0		0.182544
0		0.183757
0		0.18497
0		0.186323
0		0.187763
0		0.188979
0		0.190306
0		0.191731
0		0.192948
0		0.194301
0		0.195628
0		0.197053
0		0.198438
0		0.199626
0		0.200921
0		0.202134
0		0.20343
0		0.204614
0		0.20591
0		0.207073
0		0.20826
0		0.209186
0		0.211561
0		0.21279
0		0.214064
0		0.215517
0		0.21668
0		0.217849
0		0.219018
0		0.220314
0		0.221699
0		0.223087
0		0.224512
0		0.225438
0		0.226712
0		0.227941
0		0.229157
0		0.230321
0		0.23169
0		0.233044
0		0.234483
0		0.235652
0		0.236865
0		0.238161
0		0.239435
0		0.24086
0		0.242134
0		0.243298
0		0.244572
0		0.245788
0		0.246976
0		0.248139
0		0.249303
0		0.250728
0		0.251915
0		0.253211
0		0.254537
0		0.255463
0		0.256789
0		0.258116
0		0.259411
0		0.260596
0		0.261825
0		0.26312
0		0.264416
0		0.265711
0		0.266896
0		0.268249
0		0.269619
0		0.270973
0		0.272142
0		0.273247
0		0.274543
0		0.275896
0		0.277109
0		0.278326
0		0.279621
0		0.280838
0		0.282133
0		0.283586
0		0.285367
0		0.286662
0		0.287892
0		0.289061
0		0.290387
0		0.291714
0		0.293009
0		0.294305
0		0.2956
0		0.296896
0		0.298083
0		0.299271
0		0.300723
0		0.302077
0		0.303431
0		0.304644
0		0.306083
0		0.307437
0		0.308825
0		0.310178
0		0.311474
0		0.312661
0		0.313849
0		0.314774
0		0.31588
0		0.317096
0		0.318423
0		0.319652
0		0.321091
0		0.32232
0		0.32376
0		0.325055
0		0.326425
0		0.327641
0		0.328805
0		0.329992
0		0.331346
0		0.332734
0		0.334103
0		0.335288
0		0.336583
0		0.337796
0		0.339009
0		0.340336
0		0.341523
0		0.342819
0		0.344145
0		0.345441
0		0.346546
0		0.347821
0		0.349174
0		0.350387
0		0.351682
0		0.353108
0		0.35432
0		0.355674
0		0.357127
0		0.358453
0		0.359622
0		0.36081
0		0.361979
0		0.363404
0		0.364678
0		0.366064
0		0.36739
0		0.368559
0		0.369834
0		0.371003
0		0.372329
0		0.374111
0		0.375385
0		0.376824
0		0.378041
0		0.379225
0		0.380389
0		0.381841
0		0.382947
0		0.384332
0		0.38552
0		0.386732
0		0.387896
0		0.389059
0		0.390272
0		0.391435
0		0.392709
0		0.393878
0		0.396254
0		0.397466
0		0.39882
0		0.400174
0		0.401469
0		0.402575
0		0.403787
0		0.405173
0		0.406386
0		0.407811
0		0.408995
0		0.410291
0		0.411454
0		0.41275
0		0.414045
0		0.415258
0		0.416612
0		0.417907
0		0.419076
0		0.420239
0		0.421468
0		0.422838
0		0.424067
0		0.425492
0		0.426819
0		0.428093
0		0.429463
0		0.430816
0		0.432112
0		0.433324
0		0.434651
0		0.435947
0		0.437335
0		0.43826
0		0.439447
0		0.440635
0		0.441804
0		0.4431
0		0.444374
0		0.445537
0		0.446977
0		0.448346
0		0.449771
0		0.451141
0		0.452304
0		0.453658
0		0.45511
0		0.456464
0		0.457852
0		0.459065
0		0.460517
0		0.46173
0		0.463084
0		0.464469
0		0.465765
0		0.46715
0		0.468931
0		0.470258
0		0.471644
0		0.47297
0		0.474297
0		0.475526
0		0.476695
0		0.477882
0		0.479236
0		0.480424
0		0.481777
0		0.483006
0		0.483932
0		0.485227
0		0.486652
0		0.487948
0		0.489301
0		0.490741
0		0.49197
0		0.493139
0		0.494493
0		0.495846
0		0.497059
0		0.498355
0		0.49965
0		0.500835
0		0.502287
0		0.503583
0		0.504909
0		0.506236
0		0.507341
0		0.508637
0		0.509932
0		0.51132
0		0.512484
0		0.5137
0		0.514913
0		0.516126
0		0.5174
0		0.518616
0		0.519786
0		0.521081
0		0.522534
0		0.523808
0		0.525162
0		0.526943
0		0.528297
0		0.529509
0		0.530678
0		0.531953
0		0.533248
0		0.534544
0		0.535983
0		0.537423
0		0.538776
0		0.539961
0		0.54119
0		0.542559
0		0.543788
0		0.545063
0		0.546337
0		0.547632
0		0.54882
0		0.550036
0		0.551476
0		0.552639
0		0.553935
0		0.55523
0		0.556336
0		0.557548
0		0.559001
0		0.56017
0		0.561595
0		0.562891
0		0.56426
0		0.565534
0		0.566809
0		0.568104
0		0.569273
0		0.570502
0		0.571666
0		0.572829
0		0.574017
0		0.575312
0		0.576525
0		0.577754
0		0.578941
0		0.580295
0		0.581508
0		0.582677
0		0.584031
0		0.585194
0		0.586579
0		0.587767
0		0.589062
0		0.590279
0		0.591508
0		0.592614
0		0.593783
0		0.595078
0		0.596266
0		0.597429
0		0.598798
0		0.600152
0		0.601369
0		0.602808
0		0.604104
0		0.605378
0		0.60683
0		0.608157
0		0.609511
0		0.610785
0		0.612001
0		0.613218
0		0.614447
0		0.615899
0		0.617285
0		0.618472
0		0.619747
0		0.620916
0		0.622211
0		0.623317
0		0.624612
0		0.626065
0		0.627434
0		0.628874
0		0.630103
0		0.631429
0		0.632725
0		0.633888
0		0.635052
0		0.636347
0		0.637516
0		0.63879
0		0.640243
0		0.641538
0		0.642644
0		0.644069
0		0.645454
0		0.646907
0		0.648332
0		0.64952
0		0.650815
0		0.652203
0		0.653309
0		0.654478
0		0.65593
0		0.658305
0		0.660087
0		0.66125
0		0.662702
0		0.663887
0		0.665256
0		0.666531
0		0.667744
0		0.66896
0		0.670385
0		0.671614
0		0.673067
0		0.673992
0		0.675221
0		0.676575
0		0.677963
0		0.679332
0		0.680607
0		0.681995
0		0.683269
0		0.684485
0		0.685781
0		0.68722
0		0.688606
0		0.689901
0		0.691228
0		0.692415
0		0.693742
0		0.694971
0		0.696396
0		0.697766
0		0.699191
0		0.700576
0		0.70185
0		0.703038
0		0.704267
0		0.705706
0		0.707092
0		0.708517
0		0.709902
0		0.711355
0		0.71228
0		0.713497
0		0.714882
0		0.716045
0		0.717233
0		0.718462
0		0.71965
0		0.720837
0		0.722133
0		0.723428
0		0.724782
0		0.726151
0		0.727426
0		0.728638
0		0.729992
0		0.731209
0		0.732535
0		0.733988
0		0.735357
0		0.736743
0		0.737912
0		0.739017
0		0.74047
0		0.741686
0		0.742874
0		0.744201
0		0.745496
0		0.746881
0		0.748069
0		0.749364
0		0.750528
0		0.751741
0		0.752953
0		0.754339
0		0.755708
0		0.757133
0		0.758429
0		0.759658
0		0.760583
0		0.761953
0		0.763248
0		0.764575
0		0.765738
0		0.766902
0		0.768118
0		0.769472
0		0.770798
0		0.772125
0		0.773494
0		0.77479
0		0.776242
0		0.777412
0		0.778628
0		0.779553
0		0.780783
0		0.782152
0		0.783257
0		0.784183
0		0.785108
0		0.786478
0		0.787707
0		0.78892
0		0.790215
0		0.791432
0		0.792727
0		0.793956
0		0.795326
0		0.796621
0		0.797991
0		0.799265
0		0.800434
0		0.801804
0		0.80302
0		0.804473
0		0.805842
0		0.807169
0		0.808443
0		0.809717
0		0.811044
0		0.81226
0		0.813473
0		0.8148
0		0.816074
0		0.817401
0		0.81877
0		0.819934
0		0.821208
0		0.822989
0		0.824414
0		0.825643
0		0.826939
0		0.828327
0		0.829766
0		0.831062
0		0.831987
0		0.833282
0		0.834512
0		0.835951
0		0.837139
0		0.838368
0		0.839555
0		0.840724
0		0.841888
0		0.843183
0		0.844479
0		0.845867
0		0.847306
0		0.848676
0		0.849971
0		0.851341
0		0.852557
0		0.853943
0		0.855172
0		0.856388
0		0.857605
0		0.858958
0		0.860398
0		0.861724
0		0.863078
0		0.864463
0		0.865759
0		0.866922
0		0.868292
0		0.869521
0		0.870684
0		0.872011
0		0.873198
0		0.874386
0		0.875573
0		0.876998
0		0.878423
0		0.879876
0		0.881092
0		0.882321
0		0.883534
0		0.88483
0		0.886183
0		0.887537
0		0.888754
0		0.889966
0		0.891262
0		0.892687
0		0.894112
0		0.895551
0		0.896764
0		0.89806
0		0.899223
0		0.900609
0		0.901904
0		0.903092
0		0.904544
0		0.905713
0		0.906901
0		0.908196
0.25		0.909492
0.25		0.910845
0.25		0.912009
0.25		0.913172
0.25		0.914335
0.25		0.915631
0.25		0.916905
0.25		0.91833
0.25		0.919604
0.25		0.920879
0.25		0.922318
0.25		0.923645
0.25		0.924919
0.25		0.926214
0.25		0.92714
0.25		0.928525
0.25		0.929689
0.25		0.930963
0.25		0.932402
0.25		0.933729
0.25		0.935154
0.25		0.936449
0.25		0.937745
0.25		0.93885
0.25		0.939776
0.25		0.940989
1		0.942284
1		0.943558
1		0.944998
1		0.946383
1		0.947552
1		0.948992
1		0.950444
1		0.95174
1		0.953125
1		0.954051
1		0.955346
1		0.956786
1		0.958211
1		0.95965
1		0.960834
1		0.962109
1		0.963293
1		0.964733
1		0.966028
1		0.967416
1		0.968712
1		0.970097
1		0.971282
1		0.972556
1		0.973941
1		0.975237
1		0.976466
1		0.977761
1		0.979201
1		0.98064
1		0.982026
1		0.983411
1		0.984707
1		0.986159
1		0.987599
2.25		0.988783
2.25		0.990223
2.25		0.991662
3.75		0.994037
5.25		0.995333
5.25		0.996258
5.25		0.997445
5.25		0.998831
5.25		1
0
0
0
0
0.25
0
-0.25
3.75
0
0
0
0
0
0
2.25
1
0
0
3.75
0
0
0
0
0
0
0
0
0
0
0.25
0
0
0
0
-2.25
0.25
1
0
0
5.25
5.25
0
0
0
0
0
0
0
-0.25
2.25
0.25
0
0.25
0
0
1
0
0
-0.25
5.25
0
-0.25
2.25
0.25
0
0
0
-0.25
0
0
0
0
0
1
0
-0.25
0
0
2.25
2.25
-0.25
3.75
0
0
3.75
0
0
0
0
0
0
0
5.25
-0.25
0
0
0
-1
0
0
0
1
0
-5.25
0
0
0
-2.25
-2.25
0
-0.25
0
-2.25
2.25
0
0.25
2.25
0
0
3.75
5.25
0
-0.25
0
0
-2.25
0
0
0
2.25
2.25
5.25
0
0
0
0.25
5.25
0
0
0
0
3.75
0
0
0
0
0
5.25
-0.25
0
0
0
-2.25
3.75
0
0
0
0
-1
0
5.25
0
0
1
5.25
0
0
5.25
0
5.25
0
2.25
0
0
-1
5.25
0
0
0
0
-6
1
0
0.25
-6
5.25
5.25
-3.75
0
0.25
2.25
0
0
-6
0
0
1
0
0
0
0
3.75
0
3.75
0
1
5.25
-5.25
0
0
5.25
0
0
0
-3.75
0
0
0
5.25
0
3.75
0
0
0
0
0
0
-6
5.25
5.25
-0.25
2.25
0
0
0
0
2.25
-1
-2.25
0
0
0
0
-0.25
0
3.75
0
3.75
0
0
-0.25
0
0
0
0
5.25
5.25
5.25
0
0
0
5.25
-0.25
0
1
-0.25
-1
0
2.25
5.25
2.25
0
-1
2.25
0
-6
5.25
0
0
0
0
-0.25
0
0
-0.25
0
0
3.75
5.25
0
0
-2.25
0
0
0
0.25
0
0
0
0
0
0
1
1
0
0.25
0
3.75
0
0
0
5.25
0
0
0
3.75
2.25
0
0
0
0
0
-0.25
0
0.25
0
0
1
1
0
0
-0.25
-1
0
2.25
0
-0.25
0
0
0
0
0
5.25
3.75
-0.25
0
3.75
0
0
0
0
0
-1
0
5.25
-0.25
0
3.75
0
2.25
-0.25
0
0
0
0
0
0
-2.25
0
0
0
0.25
0
0
0
2.25
5.25
0
0
0
0
0
0
0.25
0
-1
2.25
0
0
0
0
-0.25
0
0
0
5.25
0
-1
-0.25
0
-0.25
0
0
5.25
1
0
0
0
0
-1
0
-6
0
0
1
0
3.75
-1
0
0
0
0
5.25
1
0
0
0
5.25
2.25
0
2.25
0
2.25
-0.25
0
0
-0.25
0
0
0
0
-0.25
0
0
1
-1
0
0
0
0
0
-0.25
0
0
0
[truncated: 1,089 more rows]
