# Supplementary material for: An experimental test of whether financial incentives constitute undue inducement in decision-making
Source: Nat Hum Behav. 2024 Mar 8;8(5):835–45. doi: 10.1038/s41562-024-01817-8 (PMC11132984; doi:10.1038/s41562-024-01817-8)
Supplement: Supplementary file 6 — Statistical source data for Fig. 2. [file 41562_2024_1817_MOESM6_ESM.xlsx]

## Sheet: Figure2A_left
highInc	videoChoiceTry	sdPro	upperPro	lowerPro
low incentives	0.812183	0.0278685	0.866805	0.75756
high incentives	0.886699	0.0222796	0.930368	0.843031

## Sheet: Figure2A_right
highInc	numCon	numPro	numOth	videoChoiceTry	sdPro	sdCon	upperPro	lowerPro	upperCon	lowerCon
low incentives	1.24051	2.10127	1.07595	0.812183	0.0724037	0.0778832	2.24318	1.95935	1.39316	1.08786
high incentives	0.969325	2.28221	1.07362	0.886699	0.0605414	0.0708436	2.40087	2.16355	1.10818	0.830472

## Sheet: Figure2B
mean	lower	upper	id	highInc	known	zero	highIncShift
0.379493	0.318644	0.440342	1	0	1	0.3	-0.008
0.710769	0.659238	0.7623	2	1	1	0.3	0.992
0.360294	0.290576	0.430012	3	0	0	0.3	-0.008
0.586667	0.517356	0.655978	4	1	0	0.3	0.992
			5	-0.15	0	0.3	-0.158
			6	1.15	0	0.3	1.142

## Sheet: Figure2C
consSurplus	censored	diffHighTr	diffLowTr	surplusHighCensored	surplusLowCensored	diffHighCensored	diffLowCensored
-30	1	0.00102564		-30	-44	0.0276923	0.0169133
-30	1	0.00205128		-17	-44	0.0276923	0.0169133
-30	1	0.00307692		-30	-57	0.0276923	0.0169133
-30	1	0.00410256		-30	-44	0.0276923	0.0169133
-30	1	0.00512821		-30	-44	0.0276923	0.0169133
-30	1	0.00615385		-17	-44	0.0276923	0.0169133
-30	1	0.00717949		-30	-57	0.0276923	0.0169133
-30	1	0.00820513		-17	-57	0.0276923	0.0169133
-30	1	0.00923077		-17	-44	0.0276923	0.0169133
-30	1	0.0102564		-17	-57	0.0276923	0.0169133
-30	1	0.0112821		-30	-44	0.0276923	0.0169133
-30	1	0.0123077		-30	-44	0.0276923	0.0169133
-30	1	0.0133333		-30	-57	0.0276923	0.0169133
-30	1	0.014359		-30	-57	0.0276923	0.0169133
-30	1	0.0153846		-30	-44	0.0276923	0.0169133
-30	1	0.0164103		-30	-44	0.0276923	0.0169133
-30	1	0.0174359		-30	-44	0.0276923	0.0169133
-30	1	0.0184615		-17	-44	0.0276923	0.0169133
-30	1	0.0194872		-30	-44	0.0276923	0.0169133
-30	1	0.0205128		-30	-44	0.0276923	0.0169133
-30	1	0.0215385		-30	-57	0.0276923	0.0169133
-30	1	0.0225641		-30	-57	0.0276923	0.0169133
-30	1	0.0235897		-30	-57	0.0276923	0.0169133
-30	1	0.0246154		-17	-57	0.0276923	0.0169133
-30	1	0.025641		-17	-57	0.0276923	0.0169133
-30	1	0.0266667		-17	-57	0.0276923	0.0169133
-30	1	0.0276923		-17	-44	0.0276923	0.0169133
-17	0	0.0287179		-17	-57
-17	0	0.0297436		-17	-44
-17	0	0.0307692		-30	-57
-17	0	0.0317949		-30	-44
-17	0	0.0328205		-30	-44
-17	0	0.0338462		-17	-57
-17	0	0.0348718		-17	-57
-17	0	0.0358974		-30	-44
-17	0	0.0369231		-17	-57
-17	0	0.0379487		-17	-57
-17	0	0.0389744		-30	-57
-17	0	0.04		-30	-57
-17	0	0.0410256		-17	-57
-17	0	0.0420513		-30	-44
-11.5	0	0.0430769		-17	-44
-11.5	0	0.0441026		-30	-57
-11.5	0	0.0451282		-30	-44
-11.5	0	0.0461538		-17	-44
-11.5	0	0.0471795		-17	-57
-11.5	0	0.0482051		-17	-57
-11.5	0	0.0492308		-17	-44
-7.5	0	0.0502564		-30	-57
-7.5	0	0.0512821		-30	-57
-7.5	0	0.0523077		-17	-57
-7.5	0	0.0533333		-30	-57
-7.5	0	0.054359		-30	-57
-7.5	0	0.0553846		-17	-44
-7.5	0	0.0564103		-30	-57
-7.5	0	0.0574359		-17	-57
-7.5	0	0.0584615		-30	-44
-4.5	0	0.0594872		-17	-44
-4.5	0	0.0605128		-17	-44
-4.5	0	0.0615385		-17	-57
-4.5	0	0.0625641		-17	-57
-4.5	0	0.0635897		-17	-57
-4.5	0	0.0646154		-17	-57
-4.5	0	0.065641		-17	-44
-4.5	0	0.0666667		-30	-44
-1.5	0	0.0676923		-30	-57
-1.5	0	0.0687179		-30	-57
0	1	0.0697436		-17	-44	0.0276923	0.0169133
0	0	0.0707692		-30	-44
0	0	0.0717949		-17	-44
0	0	0.0728205		-17	-57
0	1	0.0738462		-30	-57	0.0276923	0.0169133
0	1	0.0748718		-30	-44	0.0276923	0.0169133
0	1	0.0758974		-30	-57	0.0276923	0.0169133
0	1	0.0769231		-17	-57	0.0276923	0.0169133
0	0	0.0779487		-17	-44
0	1	0.0789744		-30	-57	0.0276923	0.0169133
0	1	0.08		-17	-44	0.0276923	0.0169133
0	1	0.0810256		-17	-57	0.0276923	0.0169133
0	1	0.0820513		-17	-57	0.0276923	0.0169133
0	1	0.0830769		-30	-44	0.0276923	0.0169133
0	1	0.0841026		-17	-57	0.0276923	0.0169133
0	0	0.0851282		-30	-44
0	0	0.0861538		-17	-57
0	1	0.0871795		-30	-44	0.0276923	0.0169133
0	1	0.0882051		-30	-44	0.0276923	0.0169133
0	1	0.0892308		-30	-57	0.0276923	0.0169133
0	1	0.0902564		-17	-57	0.0276923	0.0169133
0	0	0.0912821		-30	-44
0	1	0.0923077		-17	-44	0.0276923	0.0169133
0	1	0.0933333		-17	-44	0.0276923	0.0169133
0	0	0.094359		-30	-57
0	0	0.0953846		-17	-44
0	1	0.0964103		-17	-57	0.0276923	0.0169133
0	0	0.0974359		-30	-44
0	1	0.0984615		-17	-57	0.0276923	0.0169133
0	0	0.0994872		-30	-44
0	1	0.100513		-30	-44	0.0276923	0.0169133
0	1	0.101538		-30	-44	0.0276923	0.0169133
0	1	0.102564		-17	-44	0.0276923	0.0169133
0	1	0.10359		-30	-57	0.0276923	0.0169133
0	0	0.104615		-30	-44
0	0	0.105641		-17	-57
0	0	0.106667		-17	-44
0	1	0.107692		-17	-57	0.0276923	0.0169133
0	0	0.108718		-30	-57
0	1	0.109744		-30	-57	0.0276923	0.0169133
0	1	0.110769		-30	-44	0.0276923	0.0169133
0	1	0.111795		-17	-44	0.0276923	0.0169133
0	1	0.112821		-17	-44	0.0276923	0.0169133
0	0	0.113846		-17	-44
0	1	0.114872		-30	-57	0.0276923	0.0169133
0	1	0.115897		-30	-44	0.0276923	0.0169133
0	1	0.116923		-30	-44	0.0276923	0.0169133
0	0	0.117949		-17	-57
0	1	0.118974		-30	-44	0.0276923	0.0169133
0	1	0.12		-17	-44	0.0276923	0.0169133
0	1	0.121026		-17	-44	0.0276923	0.0169133
0	1	0.122051		-30	-57	0.0276923	0.0169133
0	0	0.123077		-17	-44
0	1	0.124103		-30	-44	0.0276923	0.0169133
0	1	0.125128		-30	-57	0.0276923	0.0169133
0	1	0.126154		-17	-44	0.0276923	0.0169133
0	1	0.127179		-30	-44	0.0276923	0.0169133
0	0	0.128205		-17	-44
0	1	0.129231		-17	-44	0.0276923	0.0169133
0	1	0.130256		-30	-57	0.0276923	0.0169133
0	1	0.131282		-30	-57	0.0276923	0.0169133
0	1	0.132308		-30	-57	0.0276923	0.0169133
0	0	0.133333		-30	-57
0	0	0.134359		-17	-57
0	0	0.135385		-30	-57
0	1	0.13641		-30	-57	0.0276923	0.0169133
0	0	0.137436		-30	-57
0	1	0.138462		-30	-57	0.0276923	0.0169133
0	1	0.139487		-17	-57	0.0276923	0.0169133
0	0	0.140513		-30	-44
0	1	0.141538		-30	-44	0.0276923	0.0169133
0	1	0.142564		-17	-44	0.0276923	0.0169133
0	1	0.14359		-30	-57	0.0276923	0.0169133
0	1	0.144615		-30	-44	0.0276923	0.0169133
0	0	0.145641		-30	-57
0	0	0.146667		-30	-44
0	1	0.147692		-30	-57	0.0276923	0.0169133
0	1	0.148718		-17	-57	0.0276923	0.0169133
0	1	0.149744		-17	-57	0.0276923	0.0169133
0	1	0.150769		-17	-44	0.0276923	0.0169133
0	0	0.151795		-30	-57
0	1	0.152821		-30	-44	0.0276923	0.0169133
0	1	0.153846		-30	-57	0.0276923	0.0169133
0	1	0.154872		-17	-44	0.0276923	0.0169133
0	1	0.155897		-30	-44	0.0276923	0.0169133
0	1	0.156923		-17	-57	0.0276923	0.0169133
0	1	0.157949		-30	-57	0.0276923	0.0169133
0	1	0.158974		-30	-44	0.0276923	0.0169133
0	0	0.16		-30	-44
0	0	0.161026		-30	-57
0	1	0.162051		-30	-44	0.0276923	0.0169133
0	1	0.163077		-30	-44	0.0276923	0.0169133
0	1	0.164103		-30	-44	0.0276923	0.0169133
0	1	0.165128		-17	-57	0.0276923	0.0169133
0	1	0.166154		-17	-44	0.0276923	0.0169133
0	1	0.167179		-30	-44	0.0276923	0.0169133
0	0	0.168205		-17	-44
0	1	0.169231		-17	-57	0.0276923	0.0169133
0	1	0.170256		-17	-44	0.0276923	0.0169133
0	1	0.171282		-17	-57	0.0276923	0.0169133
0	1	0.172308		-17	-57	0.0276923	0.0169133
0	0	0.173333		-30	-44
0	1	0.174359		-17	-44	0.0276923	0.0169133
0	1	0.175385		-17	-57	0.0276923	0.0169133
0	0	0.17641		-17	-57
0	1	0.177436		-17	-57	0.0276923	0.0169133
0	1	0.178462		-30	-57	0.0276923	0.0169133
0	1	0.179487		-17	-44	0.0276923	0.0169133
0	1	0.180513		-30	-44	0.0276923	0.0169133
0	0	0.181538		-30	-57
0	1	0.182564		-17	-44	0.0276923	0.0169133
0	0	0.18359		-30	-44
0	1	0.184615		-17	-44	0.0276923	0.0169133
0	0	0.185641		-17	-57
0	1	0.186667		-17	-57	0.0276923	0.0169133
0	1	0.187692		-17	-44	0.0276923	0.0169133
0	1	0.188718		-30	-44	0.0276923	0.0169133
0	1	0.189744		-30	-44	0.0276923	0.0169133
0	0	0.190769		-30	-57
0	0	0.191795		-30	-57
0	1	0.192821		-17	-44	0.0276923	0.0169133
0	1	0.193846		-17	-44	0.0276923	0.0169133
0	1	0.194872		-17	-44	0.0276923	0.0169133
0	0	0.195897		-30	-44
0	0	0.196923		-17	-44
0	0	0.197949		-17	-44
0	1	0.198974		-17	-44	0.0276923	0.0169133
0	1	0.2		-30	-57	0.0276923	0.0169133
0	1	0.201026		-30	-44	0.0276923	0.0169133
0	1	0.202051		-17	-57	0.0276923	0.0169133
0	0	0.203077		-17	-57
0	1	0.204103		-17	-57	0.0276923	0.0169133
0	1	0.205128		-17	-57	0.0276923	0.0169133
0	1	0.206154		-17	-57	0.0276923	0.0169133
0	1	0.207179		-17	-44	0.0276923	0.0169133
0	1	0.208205		-17	-57	0.0276923	0.0169133
0	0	0.209231		-30	-44
0	1	0.210256		-17	-44	0.0276923	0.0169133
0	0	0.211282		-17	-57
0	1	0.212308		-30	-57	0.0276923	0.0169133
0	1	0.213333		-30	-57	0.0276923	0.0169133
0	0	0.214359		-30	-57
0	1	0.215385		-17	-57	0.0276923	0.0169133
0	0	0.21641		-17	-57
0	0	0.217436		-17	-44
0	1	0.218462		-30	-44	0.0276923	0.0169133
0	0	0.219487		-30	-44
0	1	0.220513		-17	-44	0.0276923	0.0169133
0	0	0.221538		-30	-57
0	1	0.222564		-30	-44	0.0276923	0.0169133
0	1	0.22359		-30	-44	0.0276923	0.0169133
0	0	0.224615		-30	-44
0	1	0.225641		-30	-44	0.0276923	0.0169133
0	0	0.226667		-17	-44
0	0	0.227692		-17	-57
0	0	0.228718		-17	-44
0	0	0.229744		-30	-57
0	1	0.230769		-17	-57	0.0276923	0.0169133
0	1	0.231795		-17	-44	0.0276923	0.0169133
0	1	0.232821		-17	-44	0.0276923	0.0169133
0	1	0.233846		-30	-44	0.0276923	0.0169133
0	0	0.234872		-17	-44
0	1	0.235897		-17	-57	0.0276923	0.0169133
0	0	0.236923		-30	-44
0	1	0.237949		-30	-57	0.0276923	0.0169133
0	1	0.238974		-30	-44	0.0276923	0.0169133
0	1	0.24		-30	-44	0.0276923	0.0169133
0	1	0.241026		-30	-44	0.0276923	0.0169133
0	0	0.242051		-17	-44
0	1	0.243077		-30	-44	0.0276923	0.0169133
0	1	0.244103		-17	-57	0.0276923	0.0169133
0	0	0.245128		-17	-57
0	0	0.246154		-30	-57
0	0	0.247179		-30	-57
0	1	0.248205		-17	-44	0.0276923	0.0169133
0	0	0.249231		-30	-57
0	1	0.250256		-30	-57	0.0276923	0.0169133
0	1	0.251282		-17	-44	0.0276923	0.0169133
0	0	0.252308		-17	-57
0	1	0.253333		-17	-44	0.0276923	0.0169133
0	0	0.254359		-30	-57
0	1	0.255385		-17	-57	0.0276923	0.0169133
0	0	0.25641		-17	-44
0	1	0.257436		-30	-44	0.0276923	0.0169133
0	0	0.258462		-17	-57
0	0	0.259487		-30	-44
0	1	0.260513		-30	-57	0.0276923	0.0169133
0	0	0.261538		-30	-57
0	0	0.262564		-17	-44
0	1	0.26359		-17	-57	0.0276923	0.0169133
0	1	0.264615		-17	-44	0.0276923	0.0169133
0	1	0.265641		-30	-44	0.0276923	0.0169133
0	0	0.266667		-30	-57
0	1	0.267692		-30	-57	0.0276923	0.0169133
0	1	0.268718		-30	-44	0.0276923	0.0169133
0	1	0.269744		-17	-44	0.0276923	0.0169133
0	1	0.270769		-17	-44	0.0276923	0.0169133
0	1	0.271795		-17	-44	0.0276923	0.0169133
0	1	0.272821		-30	-57	0.0276923	0.0169133
0	1	0.273846		-17	-57	0.0276923	0.0169133
0	0	0.274872		-17	-44
0	1	0.275897		-17	-44	0.0276923	0.0169133
0	1	0.276923		-17	-57	0.0276923	0.0169133
0	1	0.277949		-30	-44	0.0276923	0.0169133
0	0	0.278974		-17	-44
0	0	0.28		-17	-57
0	1	0.281026		-17	-57	0.0276923	0.0169133
0	1	0.282051		-17	-44	0.0276923	0.0169133
0	1	0.283077		-30	-57	0.0276923	0.0169133
0	1	0.284103		-30	-57	0.0276923	0.0169133
0	1	0.285128		-30	-44	0.0276923	0.0169133
0	1	0.286154		-17	-57	0.0276923	0.0169133
0	1	0.287179		-17	-57	0.0276923	0.0169133
0	0	0.288205		-17	-44
0	1	0.289231		-17	-44	0.0276923	0.0169133
0	1	0.290256		-30	-57	0.0276923	0.0169133
0	0	0.291282		-30	-44
0	0	0.292308		-30	-44
0	0	0.293333		-17	-57
0	1	0.294359		-17	-44	0.0276923	0.0169133
0	1	0.295385		-17	-57	0.0276923	0.0169133
0	1	0.29641		-17	-57	0.0276923	0.0169133
0	0	0.297436		-17	-57
0	0	0.298462		-30	-57
0	0	0.299487		-17	-57
0	1	0.300513		-30	-57	0.0276923	0.0169133
0	1	0.301538		-17	-44	0.0276923	0.0169133
0	1	0.302564		-17	-57	0.0276923	0.0169133
0	1	0.30359		-17	-44	0.0276923	0.0169133
0	0	0.304615		-30	-44
0	1	0.305641		-30	-57	0.0276923	0.0169133
0	0	0.306667		-30	-44
0	1	0.307692		-30	-44	0.0276923	0.0169133
0	1	0.308718		-17	-44	0.0276923	0.0169133
0	1	0.309744		-30	-44	0.0276923	0.0169133
0	1	0.310769		-30	-57	0.0276923	0.0169133
0	1	0.311795		-30	-57	0.0276923	0.0169133
0	1	0.312821		-17	-44	0.0276923	0.0169133
0	0	0.313846		-30	-57
0	1	0.314872		-17	-44	0.0276923	0.0169133
0	1	0.315897		-30	-57	0.0276923	0.0169133
0	1	0.316923		-17	-44	0.0276923	0.0169133
0	1	0.317949		-30	-44	0.0276923	0.0169133
0	0	0.318974		-30	-57
0	0	0.32		-30	-44
0	0	0.321026		-17	-44
0	1	0.322051		-17	-44	0.0276923	0.0169133
0	1	0.323077		-30	-57	0.0276923	0.0169133
0	1	0.324103		-17	-44	0.0276923	0.0169133
0	1	0.325128		-30	-44	0.0276923	0.0169133
0	1	0.326154		-17	-57	0.0276923	0.0169133
0	1	0.327179		-17	-44	0.0276923	0.0169133
0	0	0.328205		-17	-44
0	1	0.329231		-30	-57	0.0276923	0.0169133
0	1	0.330256		-30	-44	0.0276923	0.0169133
0	1	0.331282		-30	-57	0.0276923	0.0169133
0	0	0.332308		-30	-44
0	1	0.333333		-30	-57	0.0276923	0.0169133
0	1	0.334359		-30	-44	0.0276923	0.0169133
0	1	0.335385		-30	-44	0.0276923	0.0169133
0	1	0.33641		-17	-57	0.0276923	0.0169133
0	0	0.337436		-17	-57
0	0	0.338462		-17	-44
0	0	0.339487		-17	-57
0	1	0.340513		-17	-44	0.0276923	0.0169133
0	1	0.341538		-30	-44	0.0276923	0.0169133
0	1	0.342564		-17	-44	0.0276923	0.0169133
0	0	0.34359		-30	-44
0	0	0.344615		-30	-44
0	0	0.345641		-17	-57
0	0	0.346667		-17	-44
0	0	0.347692		-30	-44
0	1	0.348718		-30	-44	0.0276923	0.0169133
0	1	0.349744		-17	-44	0.0276923	0.0169133
0	1	0.350769		-17	-57	0.0276923	0.0169133
0	1	0.351795		-30	-57	0.0276923	0.0169133
0	0	0.352821		-17	-44
0	1	0.353846		-30	-57	0.0276923	0.0169133
0	0	0.354872		-17	-44
0	1	0.355897		-17	-44	0.0276923	0.0169133
0	1	0.356923		-30	-44	0.0276923	0.0169133
0	1	0.357949		-17	-57	0.0276923	0.0169133
1.25	0	0.358974		-17	-44
1.25	0	0.36		-17	-57
1.25	0	0.361026		-30	-57
1.25	0	0.362051		-17	-57
1.25	0	0.363077		-17	-57
1.25	0	0.364103		-30	-57
1.25	0	0.365128		-17	-57
1.25	0	0.366154		-30	-57
1.25	0	0.367179		-30	-57
1.25	0	0.368205		-17	-57
1.25	0	0.369231		-30	-57
1.25	0	0.370256		-30	-57
1.25	0	0.371282		-30	-57
1.25	0	0.372308		-30	-44
1.25	0	0.373333		-17	-57
1.25	0	0.374359		-17	-57
1.25	0	0.375385		-17	-57
1.25	0	0.37641		-30	-57
1.25	0	0.377436		-30	-57
1.25	0	0.378462		-17	-44
1.25	0	0.379487		-30	-44
1.25	0	0.380513		-17	-44
1.25	0	0.381538		-30	-57
1.25	0	0.382564		-17	-44
1.25	0	0.38359		-30	-44
1.25	0	0.384615		-17	-44
1.25	0	0.385641		-30	-57
1.25	0	0.386667		-17	-44
1.25	0	0.387692		-30	-44
1.25	0	0.388718		-30	-44
1.25	0	0.389744		-30	-44
1.25	0	0.390769		-30	-57
1.25	0	0.391795		-30	-57
1.25	0	0.392821		-17	-57
1.25	0	0.393846		-30	-44
1.25	0	0.394872		-17	-57
1.25	0	0.395897		-17	-44
1.25	0	0.396923		-30	-57
1.25	0	0.397949		-17	-57
1.25	0	0.398974		-30	-44
1.25	0	0.4		-30	-44
1.25	0	0.401026		-17	-57
1.25	0	0.402051		-30	-57
1.25	0	0.403077		-30	-57
1.25	0	0.404103		-17	-57
1.25	0	0.405128		-30	-57
1.25	0	0.406154		-30	-57
1.25	0	0.407179		-30	-44
3.75	0	0.408205		-17	-57
3.75	0	0.409231		-30	-44
3.75	0	0.410256		-17	-57
6.25	0	0.411282		-17	-57
6.25	0	0.412308		-17	-44
6.25	0	0.413333		-30	-44
6.25	0	0.414359		-17	-57
6.25	0	0.415385		-30	-57
6.25	0	0.41641		-30	-57
6.25	0	0.417436		-30	-44
6.25	0	0.418462		-17	-44
6.25	0	0.419487		-30	-44
6.25	0	0.420513		-30	-57
6.25	0	0.421538		-17	-44
6.25	0	0.422564		-30	-44
6.25	0	0.42359		-30	-44
6.25	0	0.424615		-17	-57
6.25	0	0.425641		-30	-57
6.25	0	0.426667		-17	-44
6.25	0	0.427692		-30	-57
6.25	0	0.428718		-17	-44
6.25	0	0.429744		-17	-44
6.25	0	0.430769		-30	-57
8.75	0	0.431795		-30	-57
8.75	0	0.43282		-17	-57
8.75	0	0.433846		-17	-44
8.75	0	0.434872		-30	-44
8.75	0	0.435897		-30	-44
8.75	0	0.436923		-17	-44
8.75	0	0.437949		-17	-44
8.75	0	0.438974		-30	-44
8.75	0	0.44		-30	-57
8.75	0	0.441026		-30	-44
11.25	0	0.442051		-17	-57
11.25	0	0.443077		-17	-57
11.25	0	0.444103		-30	-57
11.25	0	0.445128		-30	-44
11.25	0	0.446154		-17	-57
11.25	0	0.447179		-17	-57
11.25	0	0.448205		-30	-44
11.25	0	0.449231		-30	-44
11.25	0	0.450256		-30	-57
11.25	0	0.451282		-30	-44
11.25	0	0.452308		-17	-57
11.25	0	0.453333		-30	-57
11.25	0	0.454359		-17	-57
11.25	0	0.455385		-30	-44
11.25	0	0.45641		-17	-57
11.25	0	0.457436		-17	-57
11.25	0	0.458462		-30	-44
11.25	0	0.459487		-30	-44
11.25	0	0.460513		-30	-57
11.25	0	0.461538		-30	-44
11.25	0	0.462564		-30	-57
11.25	0	0.46359		-17	-57
11.25	0	0.464615		-17	-57
11.25	0	0.465641		-30	-57
11.25	0	0.466667		-17	-57
11.25	0	0.467692		-17	-57
11.25	0	0.468718		-30	-57
11.25	0	0.469744		-17	-44
11.25	0	0.470769		-30	-57
11.25	0	0.471795		-30	-44
11.25	0	0.472821		-17	-57
11.25	0	0.473846		-17	-44
11.25	0	0.474872		-17	-44
11.25	0	0.475897		-17	-57
11.25	0	0.476923		-17	-57
11.25	0	0.477949		-17	-44
11.25	0	0.478974		-30	-44
11.25	0	0.48		-30	-44
11.25	0	0.481026		-17	-44
11.25	0	0.482051		-17	-44
11.25	0	0.483077		-17	-57
11.25	0	0.484103		-30	-44
11.25	0	0.485128		-30	-44
11.25	0	0.486154		-17	-57
11.25	0	0.487179		-30	-44
11.25	0	0.488205		-30	-57
11.25	0	0.489231		-30	-44
11.25	0	0.490256		-17	-57
11.25	0	0.491282		-17	-57
11.25	0	0.492308		-17	-57
11.25	0	0.493333		-17	-57
11.25	0	0.494359		-30	-44
11.25	0	0.495385		-30	-57
11.25	0	0.49641		-17	-44
11.25	0	0.497436		-17	-57
11.25	0	0.498462		-17	-57
11.25	0	0.499487		-30	-57
13.75	0	0.500513		-30	-57
13.75	0	0.501538		-30	-44
13.75	0	0.502564		-17	-44
13.75	0	0.50359		-30	-44
16.25	0	0.504615		-17	-44
16.25	0	0.505641		-30	-44
16.25	0	0.506667		-30	-57
16.25	0	0.507692		-30	-44
16.25	0	0.508718		-17	-57
16.25	0	0.509744		-17	-44
16.25	0	0.510769		-30	-44
16.25	0	0.511795		-30	-44
16.25	0	0.512821		-30	-57
16.25	0	0.513846		-17	-44
16.25	0	0.514872		-30	-44
16.25	0	0.515897		-17	-57
16.25	0	0.516923		-17	-57
16.25	0	0.517949		-17	-44
16.25	0	0.518974		-17	-44
16.25	0	0.52		-17	-44
16.25	0	0.521026		-30	-44
16.25	0	0.522051		-30	-57
16.25	0	0.523077		-30	-44
16.25	0	0.524103		-17	-57
16.25	0	0.525128		-17	-57
16.25	0	0.526154		-17	-57
16.25	0	0.527179		-17	-44
16.25	0	0.528205		-30	-44
16.25	0	0.529231		-30	-44
16.25	0	0.530256		-17	-44
16.25	0	0.531282		-17	-44
16.25	0	0.532308		-30	-57
16.25	0	0.533333		-30	-57
16.25	0	0.534359		-30	-44
16.25	0	0.535385		-17	-57
16.25	0	0.53641		-17	-57
16.25	0	0.537436		-30	-44
18.75	0	0.538462		-30	-44
18.75	0	0.539487		-17	-57
18.75	0	0.540513		-17	-57
18.75	0	0.541538		-30	-44
18.75	0	0.542564		-30	-44
18.75	0	0.54359		-30	-57
18.75	0	0.544615		-30	-57
18.75	0	0.545641		-30	-44
18.75	0	0.546667		-30	-57
21	0	0.547692		-17	-44
21	0	0.548718		-17	-57
21	0	0.549744		-30	-44
21	0	0.550769		-30	-57
21	0	0.551795		-17	-57
21	0	0.552821		-30	-44
21	0	0.553846		-30	-57
21	0	0.554872		-17	-44
21	0	0.555897		-30	-57
21	0	0.556923		-30	-44
21	0	0.557949		-30	-57
21	0	0.558974		-17	-57
21	0	0.56		-17	-44
21	0	0.561026		-30	-57
21	0	0.562051		-30	-57
21	0	0.563077		-17	-57
21	0	0.564103		-17	-57
21	0	0.565128		-30	-57
21	0	0.566154		-30	-57
21	0	0.56718		-17	-57
21	0	0.568205		-30	-57
21	0	0.569231		-30	-57
21	0	0.570256		-30	-44
21	0	0.571282		-30	-44
21	0	0.572308		-30	-44
21	0	0.573333		-30	-57
21	0	0.574359		-17	-57
21	0	0.575385		-30	-57
21	0	0.57641		-17	-57
21	0	0.577436		-17	-44
21	0	0.578462		-30	-57
21	0	0.579487		-30	-44
21	0	0.580513		-30	-44
21	0	0.581538		-17	-44
21	0	0.582564		-17	-44
21	0	0.58359		-30	-57
21	0	0.584615		-17	-57
21	0	0.585641		-30	-44
21	0	0.586667		-30	-57
21	0	0.587692		-17	-44
21	0	0.588718		-17	-44
21	0	0.589744		-17	-57
21	0	0.590769		-17	-44
21	0	0.591795		-17	-57
21	0	0.592821		-17	-57
21	0	0.593846		-30	-57
21	0	0.594872		-17	-57
21	0	0.595897		-17	-57
21	0	0.596923		-17	-44
21	0	0.597949		-30	-44
21	0	0.598974		-30	-44
21	0	0.6		-17	-44
21	0	0.601026		-30	-44
21	0	0.602051		-17	-44
21	0	0.603077		-30	-57
21	0	0.604103		-17	-44
21	0	0.605128		-17	-57
21	0	0.606154		-17	-57
21	0	0.607179		-17	-57
21	0	0.608205		-17	-57
21	0	0.609231		-30	-44
21	0	0.610256		-17	-44
21	0	0.611282		-30	-57
21	0	0.612308		-30	-57
21	0	0.613333		-30	-44
21	0	0.614359		-30	-57
21	0	0.615385		-30	-57
21	0	0.61641		-30	-57
21	0	0.617436		-30	-57
21	0	0.618462		-30	-57
21	0	0.619487		-17	-57
21	0	0.620513		-17	-44
21	0	0.621538		-17	-44
21	0	0.622564		-30	-44
21	0	0.62359		-30	-57
21	0	0.624615		-17	-44
21	0	0.625641		-30	-57
21	0	0.626667		-17	-57
21	0	0.627692		-17	-44
21	0	0.628718		-30	-57
21	0	0.629744		-17	-44
21	0	0.630769		-17	-57
21	0	0.631795		-30	-57
21	0	0.63282		-30	-57
21	0	0.633846		-17	-44
21	0	0.634872		-30	-44
21	0	0.635897		-17	-44
21	0	0.636923		-30	-57
21	0	0.637949		-30	-44
21	0	0.638974		-30	-44
21	0	0.64		-17	-44
21	0	0.641026		-17	-44
21	0	0.642051		-17	-44
21	0	0.643077		-17	-57
21	0	0.644103		-30	-44
23	0	0.645128		-17	-44
23	0	0.646154		-17	-57
23	0	0.647179		-30	-57
23	0	0.648205		-30	-57
23	0	0.649231		-30	-57
23	0	0.650256		-17	-44
23	0	0.651282		-17	-57
23	0	0.652308		-30	-57
23	0	0.653333		-17	-44
23	0	0.654359		-30	-57
23	0	0.655385		-17	-57
23	0	0.65641		-17	-57
23	0	0.657436		-17	-44
23	0	0.658462		-17	-57
23	0	0.659487		-30	-44
23	0	0.660513		-30	-57
23	0	0.661538		-30	-44
23	0	0.662564		-17	-57
23	0	0.66359		-17	-57
23	0	0.664615		-30	-44
23	0	0.665641		-17	-57
23	0	0.666667		-30	-44
23	0	0.667692		-17	-57
23	0	0.668718		-30	-57
23	0	0.669744		-17	-57
23	0	0.670769		-17	-57
23	0	0.671795		-30	-44
23	0	0.672821		-17	-44
23	0	0.673846		-30	-57
23	0	0.674872		-17	-57
23	0	0.675897		-17	-57
23	0	0.676923		-30	-57
25	0	0.677949		-17	-44
25	0	0.678974		-17	-57
25	0	0.68		-30	-57
25	0	0.681026		-17	-57
25	0	0.682051		-30	-57
25	0	0.683077		-17	-57
25	0	0.684103		-30	-57
25	0	0.685128		-17	-57
25	0	0.686154		-30	-57
25	0	0.68718		-30	-57
25	0	0.688205		-30	-57
25	0	0.689231		-17	-44
25	0	0.690256		-30	-57
25	0	0.691282		-30	-57
25	0	0.692308		-30	-44
25	0	0.693333		-30	-44
25	0	0.694359		-17	-44
25	0	0.695385		-17	-57
25	0	0.69641		-17	-44
25	0	0.697436		-30	-44
25	0	0.698462		-17	-57
25	0	0.699487		-17	-44
25	0	0.700513		-30	-57
25	0	0.701538		-17	-57
25	0	0.702564		-30	-57
25	0	0.70359		-30	-44
25	0	0.704615		-17	-44
25	0	0.705641		-17	-57
25	0	0.706667		-30	-44
25	0	0.707692		-30	-57
25	0	0.708718		-30	-44
25	0	0.709744		-30	-57
25	0	0.710769		-30	-44
25	0	0.711795		-17	-57
25	0	0.712821		-17	-57
25	0	0.713846		-17	-57
25	0	0.714872		-30	-44
25	0	0.715897		-30	-57
25	0	0.716923		-30	-44
25	0	0.717949		-17	-44
25	0	0.718974		-30	-57
25	0	0.72		-30	-44
25	0	0.721026		-30	-57
25	0	0.722051		-30	-44
25	0	0.723077		-30	-57
25	0	0.724103		-30	-44
25	0	0.725128		-30	-57
25	0	0.726154		-30	-44
25	0	0.727179		-17	-57
25	0	0.728205		-30	-57
25	0	0.729231		-30	-57
25	0	0.730256		-17	-44
25	0	0.731282		-17	-44
25	0	0.732308		-30	-44
25	0	0.733333		-17	-44
25	0	0.734359		-30	-57
25	0	0.735385		-17	-44
25	0	0.73641		-30	-44
25	0	0.737436		-17	-57
25	0	0.738462		-30	-57
25	0	0.739487		-30	-57
25	0	0.740513		-30	-44
25	0	0.741538		-17	-44
25	0	0.742564		-17	-44
25	0	0.74359		-17	-57
25	0	0.744615		-17	-44
26.5	0	0.745641		-17	-44
26.5	0	0.746667		-30	-44
26.5	0	0.747692		-17	-57
26.5	0	0.748718		-17	-57
26.5	0	0.749744		-30	-44
26.5	0	0.750769		-30	-57
26.5	0	0.751795		-17	-44
26.5	0	0.75282		-17	-44
26.5	0	0.753846		-17	-57
26.5	0	0.754872		-17	-57
26.5	0	0.755897		-17	-57
26.5	0	0.756923		-30	-44
26.5	0	0.757949		-17	-44
26.5	0	0.758974		-30	-57
26.5	0	0.76		-17	-57
26.5	0	0.761026		-17	-44
26.5	0	0.762051		-30	-57
26.5	0	0.763077		-30	-44
26.5	0	0.764103		-30	-44
26.5	0	0.765128		-17	-57
26.5	0	0.766154		-30	-57
26.5	0	0.767179		-30	-44
26.5	0	0.768205		-17	-57
26.5	0	0.769231		-30	-44
26.5	0	0.770256		-30	-44
26.5	0	0.771282		-30	-44
26.5	0	0.772308		-30	-44
26.5	0	0.773333		-30	-57
26.5	0	0.774359		-30	-57
26.5	0	0.775385		-17	-57
26.5	0	0.77641		-30	-44
26.5	0	0.777436		-30	-57
26.5	0	0.778462		-30	-44
26.5	0	0.779487		-30	-57
26.5	0	0.780513		-30	-57
26.5	0	0.781538		-17	-44
26.5	0	0.782564		-30	-44
26.5	0	0.78359		-30	-44
26.5	0	0.784615		-30	-44
26.5	0	0.785641		-30	-57
26.5	0	0.786667		-17	-44
26.5	0	0.787692		-17	-57
26.5	0	0.788718		-30	-44
27	0	0.789744		-17	-44
27	0	0.790769		-30	-57
27	0	0.791795		-17	-57
27	0	0.792821		-17	-44
27	0	0.793846		-17	-44
27	0	0.794872		-30	-44
27	0	0.795897		-30	-57
27	0	0.796923		-17	-44
27	0	0.797949		-17	-57
27	0	0.798974		-17	-57
27	0	0.8		-17	-57
27	0	0.801026		-30	-44
27	0	0.802051		-30	-44
27	0	0.803077		-17	-44
27	0	0.804103		-17	-57
27.5	0	0.805128		-17	-57
27.5	0	0.806154		-30	-57
27.5	0	0.80718		-30	-44
27.5	0	0.808205		-17	-44
27.5	0	0.809231		-17	-44
27.5	0	0.810256		-17	-44
27.5	0	0.811282		-30	-57
27.5	0	0.812308		-17	-57
27.5	0	0.813333		-30	-57
27.5	0	0.814359		-30	-44
27.5	0	0.815385		-17	-44
27.5	0	0.81641		-30	-57
27.5	0	0.817436		-17	-44
28.5	0	0.818462		-17	-44
28.5	0	0.819487		-17	-44
28.5	0	0.820513		-30	-44
28.5	0	0.821538		-17	-44
28.5	0	0.822564		-17	-44
28.5	0	0.82359		-17	-44
28.5	0	0.824615		-30	-57
28.5	0	0.825641		-17	-44
28.5	0	0.826667		-17	-57
28.5	0	0.827692		-17	-44
28.5	0	0.828718		-17	-57
28.5	0	0.829744		-30	-44
28.5	0	0.830769		-17	-44
28.5	0	0.831795		-17	-57
29.5	0	0.832821		-17	-44
29.5	0	0.833846		-17	-44
29.5	0	0.834872		-30	-44
29.5	0	0.835897		-17	-57
29.5	0	0.836923		-30	-57
29.5	0	0.837949		-17	-44
29.5	0	0.838974		-30	-57
29.5	0	0.84		-17	-57
29.5	0	0.841026		-17	-44
29.5	0	0.842051		-30	-44
29.5	0	0.843077		-17	-57
29.5	0	0.844103		-17	-44
29.5	0	0.845128		-17	-44
29.5	0	0.846154		-30	-57
29.5	0	0.847179		-30	-44
29.5	0	0.848205		-30	-44
29.5	0	0.849231		-17	-44
29.5	0	0.850256		-30	-57
29.5	0	0.851282		-17	-57
29.5	0	0.852308		-30	-57
29.5	0	0.853333		-30	-44
29.5	0	0.854359		-30	-57
29.5	0	0.855385		-17	-44
29.5	0	0.85641		-30	-57
29.5	0	0.857436		-17	-57
29.5	0	0.858462		-17	-44
29.5	0	0.859487		-17	-57
29.5	0	0.860513		-30	-44
29.5	0	0.861538		-17	-44
29.5	0	0.862564		-30	-44
29.5	0	0.86359		-30	-57
29.5	0	0.864615		-17	-57
29.5	0	0.865641		-30	-57
29.5	0	0.866667		-17	-57
29.5	0	0.867692		-30	-44
29.5	0	0.868718		-17	-44
29.5	0	0.869744		-30	-57
29.5	0	0.870769		-30	-57
29.5	0	0.871795		-30	-44
29.5	0	0.87282		-17	-44
29.5	0	0.873846		-17	-57
29.5	0	0.874872		-30	-44
29.5	0	0.875897		-17	-57
29.5	0	0.876923		-30	-57
29.5	0	0.877949		-30	-57
29.5	0	0.878974		-17	-44
29.5	0	0.88		-30	-44
29.5	0	0.881026		-30	-44
29.5	0	0.882051		-17	-44
29.5	0	0.883077		-30	-44
29.5	0	0.884103		-17	-57
29.5	0	0.885128		-17	-57
29.5	0	0.886154		-30	-57
29.5	0	0.887179		-30	-57
29.5	0	0.888205		-17	-57
29.5	0	0.889231		-30	-57
29.5	0	0.890256		-17	-44
29.5	0	0.891282		-30	-44
29.5	0	0.892308		-17	-44
29.5	0	0.893333		-30	-44
29.5	0	0.894359		-17	-44
29.5	0	0.895385		-30	-44
29.5	0	0.89641		-17	-44
29.5	0	0.897436		-30	-57
29.5	0	0.898462		-17	-57
29.5	0	0.899487		-30	-57
29.5	0	0.900513		-30	-44
29.5	0	0.901538		-30	-57
29.5	0	0.902564		-30	-44
29.5	0	0.90359		-17	-57
29.5	0	0.904615		-30	-57
29.5	0	0.905641		-17	-44
29.5	0	0.906667		-17	-57
29.5	0	0.907692		-30	-57
29.5	0	0.908718		-30	-57
29.5	0	0.909744		-30	-44
29.5	0	0.910769		-30	-44
29.5	0	0.911795		-17	-57
29.5	0	0.912821		-17	-57
29.5	0	0.913846		-17	-57
29.5	0	0.914872		-30	-57
29.5	0	0.915897		-30	-44
29.5	0	0.916923		-17	-44
29.5	0	0.917949		-30	-57
29.5	0	0.918974		-17	-44
29.5	0	0.92		-17	-57
29.5	0	0.921026		-17	-44
29.5	0	0.922051		-17	-44
29.5	0	0.923077		-30	-57
29.5	0	0.924103		-30	-57
29.5	0	0.925128		-17	-57
29.5	0	0.926154		-30	-44
29.5	0	0.92718		-30	-44
29.5	0	0.928205		-30	-44
29.5	0	0.929231		-17	-44
29.5	0	0.930256		-17	-44
29.5	0	0.931282		-17	-44
29.5	0	0.932308		-30	-57
29.5	0	0.933333		-30	-44
29.5	0	0.934359		-30	-44
29.5	0	0.935385		-30	-57
29.5	0	0.93641		-17	-44
29.5	0	0.937436		-30	-57
29.5	0	0.938462		-17	-44
29.5	0	0.939487		-17	-44
29.5	0	0.940513		-17	-44
29.5	0	0.941538		-30	-57
29.5	0	0.942564		-30	-57
29.5	0	0.94359		-17	-57
29.5	0	0.944615		-30	-57
29.5	0	0.945641		-17	-44
29.5	0	0.946667		-30	-44
29.5	0	0.947692		-17	-57
29.5	0	0.948718		-30	-57
29.5	0	0.949744		-30	-57
29.5	0	0.950769		-17	-57
29.5	0	0.951795		-30	-44
29.5	0	0.952821		-17	-44
29.5	0	0.953846		-30	-57
29.5	0	0.954872		-17	-44
30	0	0.955897		-17	-57
30	0	0.956923		-30	-57
30	0	0.957949		-30	-44
30	0	0.958974		-17	-57
30	0	0.96		-30	-44
30	0	0.961026		-17	-44
30	0	0.962051		-17	-44
30	0	0.963077		-17	-57
30	0	0.964103		-17	-44
30	0	0.965128		-30	-44
30	0	0.966154		-17	-57
30	0	0.967179		-17	-44
30	0	0.968205		-17	-57
30	0	0.969231		-17	-57
30	0	0.970256		-30	-44
30	0	0.971282		-30	-57
30	0	0.972308		-30	-57
30	0	0.973333		-30	-57
30	0	0.974359		-17	-57
30	0	0.975385		-30	-44
30	0	0.97641		-30	-44
30	0	0.977436		-17	-57
30	0	0.978462		-30	-44
30	0	0.979487		-30	-57
30	0	0.980513		-17	-57
30	0	0.981538		-17	-44
30	0	0.982564		-17	-44
30	0	0.98359		-17	-44
30	0	0.984615		-30	-57
30	0	0.985641		-30	-44
30	0	0.986667		-30	-44
30	0	0.987692		-17	-57
30	0	0.988718		-17	-57
30	0	0.989744		-30	-44
30	0	0.990769		-17	-44
30	0	0.991795		-30	-44
30	0	0.992821		-30	-57
30	0	0.993846		-30	-57
30	0	0.994872		-17	-57
30	0	0.995897		-30	-57
30	0	0.996923		-30	-44
30	0	0.997949		-30	-44
30	0	0.998974		-30	-57
30	0	1		-30	-44
-57	1		0.00105708	-30	-57	0.0276923	0.0169133
-57	1		0.00211416	-30	-44	0.0276923	0.0169133
-57	1		0.00317125	-30	-44	0.0276923	0.0169133
-57	1		0.00422833	-30	-44	0.0276923	0.0169133
-57	1		0.00528541	-17	-44	0.0276923	0.0169133
-57	1		0.00634249	-30	-57	0.0276923	0.0169133
-57	1		0.00739958	-17	-57	0.0276923	0.0169133
-57	1		0.00845666	-17	-44	0.0276923	0.0169133
-57	1		0.00951374	-30	-44	0.0276923	0.0169133
-57	1		0.0105708	-30	-44	0.0276923	0.0169133
-57	1		0.0116279	-17	-44	0.0276923	0.0169133
-57	1		0.012685	-30	-57	0.0276923	0.0169133
-57	1		0.0137421	-17	-57	0.0276923	0.0169133
-57	1		0.0147992	-17	-57	0.0276923	0.0169133
-57	1		0.0158562	-30	-44	0.0276923	0.0169133
-57	1		0.0169133	-17	-44	0.0276923	0.0169133
-44	0		0.0179704	-30	-44
-34.5	0		0.0190275	-30	-44
-34.5	0		0.0200846	-17	-57
-31.5	0		0.0211416	-30	-44
-31.5	0		0.0221987	-17	-44
-25.75	0		0.0232558	-17	-57
-25.75	0		0.0243129	-30	-57
-20.75	0		0.02537	-17	-57
-20.75	0		0.0264271	-30	-44
-18.25	0		0.0274841	-30	-44
-18.25	0		0.0285412	-17	-44
-15.75	0		0.0295983	-30	-44
-15.75	0		0.0306554	-30	-44
-15.75	0		0.0317125	-30	-44
-15.75	0		0.0327696	-30	-57
-15.75	0		0.0338266	-30	-57
-13.25	0		0.0348837	-17	-44
-13.25	0		0.0359408	-17	-57
-13.25	0		0.0369979	-30	-57
-13.25	0		0.038055	-30	-44
-10.75	0		0.0391121	-17	-57
-10.75	0		0.0401691	-17	-57
-10.75	0		0.0412262	-17	-44
-10.75	0		0.0422833	-30	-57
-10.75	0		0.0433404	-17	-44
-10.75	0		0.0443975	-30	-44
-10.75	0		0.0454545	-30	-44
-10.75	0		0.0465116	-17	-57
-10.75	0		0.0475687	-30	-57
-10.75	0		0.0486258	-30	-44
-10.75	0		0.0496829	-30	-57
-10.75	0		0.05074	-30	-57
-10.75	0		0.051797	-17	-44
-6	0		0.0528541	-30	-44
-6	0		0.0539112	-30	-44
-6	0		0.0549683	-30	-57
-6	0		0.0560254	-17	-44
-6	0		0.0570825	-17	-44
-6	0		0.0581395	-30	-44
-6	0		0.0591966	-30	-57
-6	0		0.0602537	-17	-57
-6	0		0.0613108	-17	-57
-6	0		0.0623679	-30	-44
-6	0		0.0634249	-17	-57
-6	0		0.064482	-30	-57
-6	0		0.0655391	-30	-44
-6	0		0.0665962	-17	-44
-6	0		0.0676533	-30	-57
-6	0		0.0687104	-30	-57
-6	0		0.0697674	-30	-57
-6	0		0.0708245	-17	-44
-6	0		0.0718816	-30	-57
-6	0		0.0729387	-30	-44
-6	0		0.0739958	-30	-44
-6	0		0.0750529	-17	-57
-6	0		0.0761099	-17	-57
-6	0		0.077167	-30	-57
-6	0		0.0782241	-30	-57
-4	0		0.0792812	-30	-44
-4	0		0.0803383	-17	-44
-4	0		0.0813954	-17	-57
-4	0		0.0824524	-30	-44
-4	0		0.0835095	-30	-57
-4	0		0.0845666	-30	-44
-4	0		0.0856237	-30	-57
-4	0		0.0866808	-30	-57
-4	0		0.0877378	-17	-57
-4	0		0.0887949	-17	-57
-4	0		0.089852	-30	-57
-4	0		0.0909091	-30	-57
-4	0		0.0919662	-30	-57
-4	0		0.0930233	-17	-57
-4	0		0.0940803	-30	-57
-4	0		0.0951374	-30	-57
-4	0		0.0961945	-30	-44
-4	0		0.0972516	-17	-44
-4	0		0.0983087	-30	-57
-4	0		0.0993657	-30	-44
-4	0		0.100423	-17	-44
-4	0		0.10148	-30	-44
-4	0		0.102537	-17	-44
-4	0		0.103594	-17	-57
-4	0		0.104651	-17	-44
-4	0		0.105708	-17	-44
-4	0		0.106765	-17	-57
-2	0		0.107822	-30	-57
-2	0		0.108879	-30	-57
-2	0		0.109937	-30	-57
-2	0		0.110994	-30	-57
-2	0		0.112051	-17	-44
-2	0		0.113108	-30	-57
-2	0		0.114165	-17	-57
-2	0		0.115222	-30	-44
-2	0		0.116279	-30	-44
-2	0		0.117336	-17	-44
-2	0		0.118393	-30	-57
-2	0		0.11945	-17	-57
-2	0		0.120507	-30	-57
-2	0		0.121564	-17	-44
-2	0		0.122622	-17	-57
-2	0		0.123679	-17	-57
-2	0		0.124736	-17	-57
-2	0		0.125793	-17	-57
-2	0		0.12685	-30	-57
-2	0		0.127907	-30	-44
-2	0		0.128964	-30	-44
-2	0		0.130021	-30	-57
-2	0		0.131078	-30	-57
-2	0		0.132135	-17	-57
-2	0		0.133192	-17	-57
-2	0		0.134249	-30	-57
-2	0		0.135307	-17	-44
-2	0		0.136364	-17	-44
-2	0		0.137421	-30	-57
-2	0		0.138478	-17	-44
-2	0		0.139535	-30	-44
-2	0		0.140592	-30	-44
-2	0		0.141649	-30	-44
-2	0		0.142706	-30	-57
-2	0		0.143763	-30	-57
-0.5	0		0.14482	-30	-44
-0.5	0		0.145877	-30	-57
-0.5	0		0.146934	-30	-44
-0.5	0		0.147992	-30	-57
-0.5	0		0.149049	-30	-44
-0.5	0		0.150106	-30	-44
-0.5	0		0.151163	-30	-44
-0.5	0		0.15222	-17	-57
-0.5	0		0.153277	-30	-44
-0.5	0		0.154334	-30	-44
-0.5	0		0.155391	-17	-44
-0.5	0		0.156448	-17	-57
-0.5	0		0.157505	-17	-44
-0.5	0		0.158562	-30	-57
-0.5	0		0.159619	-17	-57
-0.5	0		0.160677	-30	-57
-0.5	0		0.161734	-30	-44
-0.5	0		0.162791	-30	-44
-0.5	0		0.163848	-17	-57
-0.5	0		0.164905	-17	-57
-0.5	0		0.165962	-17	-44
-0.5	0		0.167019	-30	-57
-0.5	0		0.168076	-30	-44
-0.5	0		0.169133	-30	-57
0	0		0.17019	-17	-57
0	0		0.171247	-30	-57
0	1		0.172304	-30	-57	0.0276923	0.0169133
0	1		0.173362	-17	-57	0.0276923	0.0169133
0	0		0.174419	-17	-57
0	1		0.175476	-17	-44	0.0276923	0.0169133
0	1		0.176533	-17	-57	0.0276923	0.0169133
0	0		0.17759	-30	-57
0	0		0.178647	-30	-57
0	0		0.179704	-30	-44
0	1		0.180761	-17	-57	0.0276923	0.0169133
0	0		0.181818	-17	-57
0	0		0.182875	-17	-44
0	1		0.183932	-30	-57	0.0276923	0.0169133
0	1		0.184989	-17	-57	0.0276923	0.0169133
0	1		0.186047	-17	-44	0.0276923	0.0169133
0	1		0.187104	-17	-44	0.0276923	0.0169133
0	1		0.188161	-30	-57	0.0276923	0.0169133
0	0		0.189218	-17	-44
0	0		0.190275	-17	-44
0	0		0.191332	-17	-44
0	0		0.192389	-17	-44
0	0		0.193446	-30	-44
0	1		0.194503	-30	-57	0.0276923	0.0169133
0	1		0.19556	-17	-44	0.0276923	0.0169133
0	1		0.196617	-30	-57	0.0276923	0.0169133
0	1		0.197674	-17	-44	0.0276923	0.0169133
0	0		0.198731	-30	-44
0	0		0.199789	-30	-44
0	0		0.200846	-30	-44
0	1		0.201903	-30	-44	0.0276923	0.0169133
0	0		0.20296	-17	-57
0	1		0.204017	-17	-57	0.0276923	0.0169133
0	0		0.205074	-30	-44
0	1		0.206131	-17	-44	0.0276923	0.0169133
0	0		0.207188	-17	-44
0	0		0.208245	-30	-57
0	0		0.209302	-30	-57
0	0		0.210359	-30	-57
0	0		0.211416	-30	-57
0	0		0.212474	-17	-57
0	0		0.213531	-17	-44
0	0		0.214588	-30	-44
0	0		0.215645	-30	-44
0	0		0.216702	-17	-44
0	1		0.217759	-30	-44	0.0276923	0.0169133
0	0		0.218816	-17	-44
0	0		0.219873	-30	-44
0	1		0.22093	-17	-57	0.0276923	0.0169133
0	0		0.221987	-17	-44
0	0		0.223044	-30	-44
0	1		0.224101	-30	-44	0.0276923	0.0169133
0	0		0.225159	-17	-57
0	1		0.226216	-17	-57	0.0276923	0.0169133
0	1		0.227273	-17	-44	0.0276923	0.0169133
0	0		0.22833	-30	-44
0	1		0.229387	-30	-57	0.0276923	0.0169133
0	0		0.230444	-17	-44
0	1		0.231501	-30	-57	0.0276923	0.0169133
0	0		0.232558	-17	-57
0	0		0.233615	-17	-44
0	0		0.234672	-17	-57
0	0		0.235729	-30	-44
0	0		0.236786	-30	-44
0	0		0.237844	-30	-57
0	0		0.238901	-30	-57
0	0		0.239958	-30	-57
0	1		0.241015	-17	-57	0.0276923	0.0169133
0	0		0.242072	-17	-57
0	0		0.243129	-30	-57
0	1		0.244186	-17	-44	0.0276923	0.0169133
0	0		0.245243	-30	-44
0	0		0.2463	-30	-57
0	1		0.247357	-17	-57	0.0276923	0.0169133
0	0		0.248414	-17	-57
0	1		0.249471	-17	-44	0.0276923	0.0169133
0	1		0.250529	-30	-44	0.0276923	0.0169133
0	0		0.251586	-30	-44
0	1		0.252643	-30	-57	0.0276923	0.0169133
0	0		0.2537	-30	-44
0	1		0.254757	-17	-44	0.0276923	0.0169133
0	1		0.255814	-17	-57	0.0276923	0.0169133
0	0		0.256871	-17	-44
0	1		0.257928	-30	-44	0.0276923	0.0169133
0	0		0.258985	-17	-57
0	0		0.260042	-30	-57
0	0		0.261099	-17	-57
0	1		0.262156	-17	-44	0.0276923	0.0169133
0	0		0.263214	-30	-57
0	1		0.264271	-17	-44	0.0276923	0.0169133
0	1		0.265328	-17	-57	0.0276923	0.0169133
0	1		0.266385	-17	-44	0.0276923	0.0169133
0	0		0.267442	-30	-44
0	1		0.268499	-17	-44	0.0276923	0.0169133
0	0		0.269556	-17	-57
0	0		0.270613	-30	-57
0	0		0.27167	-17	-44
0	0		0.272727	-30	-44
0	1		0.273784	-17	-57	0.0276923	0.0169133
0	1		0.274841	-30	-44	0.0276923	0.0169133
0	0		0.275899	-17	-57
0	0		0.276956	-30	-44
0	0		0.278013	-30	-57
0	1		0.27907	-17	-57	0.0276923	0.0169133
0	0		0.280127	-17	-44
0	0		0.281184	-30	-57
0	1		0.282241	-17	-44	0.0276923	0.0169133
0	0		0.283298	-30	-44
0	0		0.284355	-30	-57
0	0		0.285412	-17	-44
0	0		0.286469	-30	-44
0	1		0.287526	-30	-57	0.0276923	0.0169133
0	1		0.288584	-30	-57	0.0276923	0.0169133
0	0		0.289641	-17	-44
0	1		0.290698	-17	-44	0.0276923	0.0169133
0	0		0.291755	-30	-57
0	1		0.292812	-30	-44	0.0276923	0.0169133
0	0		0.293869	-17	-57
0	0		0.294926	-30	-57
0	1		0.295983	-17	-44	0.0276923	0.0169133
0	0		0.29704	-17	-44
0	0		0.298097	-30	-44
0	1		0.299154	-17	-44	0.0276923	0.0169133
0	0		0.300211	-30	-44
0	1		0.301268	-17	-57	0.0276923	0.0169133
0	1		0.302326	-17	-44	0.0276923	0.0169133
0	0		0.303383	-30	-44
0	1		0.30444	-30	-44	0.0276923	0.0169133
0	0		0.305497	-30	-44
0	1		0.306554	-30	-44	0.0276923	0.0169133
0	0		0.307611	-17	-44
0	1		0.308668	-17	-57	0.0276923	0.0169133
0	0		0.309725	-17	-57
0	0		0.310782	-17	-44
0	1		0.311839	-30	-44	0.0276923	0.0169133
0	0		0.312896	-30	-57
0	0		0.313953	-17	-57
0	0		0.315011	-17	-44
0	0		0.316068	-30	-44
0	1		0.317125	-17	-57	0.0276923	0.0169133
0	1		0.318182	-17	-44	0.0276923	0.0169133
0	1		0.319239	-17	-57	0.0276923	0.0169133
0	1		0.320296	-30	-44	0.0276923	0.0169133
0	1		0.321353	-17	-57	0.0276923	0.0169133
0	0		0.32241	-30	-44
0	0		0.323467	-30	-57
0	0		0.324524	-17	-44
0	0		0.325581	-30	-57
0	0		0.326638	-17	-57
0	0		0.327696	-30	-57
0	1		0.328753	-30	-57	0.0276923	0.0169133
0	0		0.32981	-30	-57
0	1		0.330867	-30	-44	0.0276923	0.0169133
0	1		0.331924	-17	-57	0.0276923	0.0169133
0	0		0.332981	-30	-44
0	0		0.334038	-30	-57
0	1		0.335095	-30	-44	0.0276923	0.0169133
0	0		0.336152	-30	-57
0	0		0.337209	-17	-57
0	1		0.338266	-30	-44	0.0276923	0.0169133
0	1		0.339323	-30	-44	0.0276923	0.0169133
0	1		0.340381	-30	-44	0.0276923	0.0169133
0	0		0.341438	-17	-44
0	1		0.342495	-17	-57	0.0276923	0.0169133
0	0		0.343552	-17	-57
0	0		0.344609	-30	-44
0	0		0.345666	-30	-57
0	1		0.346723	-30	-57	0.0276923	0.0169133
0	0		0.34778	-17	-44
0	0		0.348837	-30	-44
0	1		0.349894	-30	-44	0.0276923	0.0169133
0	1		0.350951	-17	-57	0.0276923	0.0169133
0	1		0.352008	-17	-57	0.0276923	0.0169133
0	1		0.353066	-30	-44	0.0276923	0.0169133
0	0		0.354123	-30	-44
0	0		0.35518	-30	-44
0	1		0.356237	-30	-44	0.0276923	0.0169133
0	0		0.357294	-17	-44
0	0		0.358351	-30	-44
0	0		0.359408	-30	-57
0	1		0.360465	-30	-57	0.0276923	0.0169133
0	1		0.361522	-17	-44	0.0276923	0.0169133
0	0		0.362579	-17	-57
0	0		0.363636	-30	-44
0	0		0.364693	-17	-44
0	0		0.365751	-17	-44
0	0		0.366808	-17	-57
0	1		0.367865	-30	-57	0.0276923	0.0169133
0	1		0.368922	-30	-57	0.0276923	0.0169133
0	0		0.369979	-30	-44
0	0		0.371036	-17	-57
0	0		0.372093	-17	-57
0	0		0.37315	-17	-44
0	1		0.374207	-30	-44	0.0276923	0.0169133
0	1		0.375264	-17	-57	0.0276923	0.0169133
0	1		0.376321	-17	-44	0.0276923	0.0169133
0	1		0.377378	-17	-44	0.0276923	0.0169133
0	1		0.378436	-30	-57	0.0276923	0.0169133
0	0		0.379493	-30	-57
0	1		0.38055	-17	-57	0.0276923	0.0169133
0	1		0.381607	-17	-44	0.0276923	0.0169133
0	1		0.382664	-17	-44	0.0276923	0.0169133
0	0		0.383721	-17	-44
0	1		0.384778	-30	-57	0.0276923	0.0169133
0	0		0.385835	-30	-57
0	1		0.386892	-30	-44	0.0276923	0.0169133
0	1		0.387949	-30	-44	0.0276923	0.0169133
0	0		0.389006	-17	-57
0	1		0.390063	-17	-44	0.0276923	0.0169133
0	0		0.39112	-17	-44
0	0		0.392178	-17	-44
0	0		0.393235	-17	-44
0	0		0.394292	-30	-57
0	0		0.395349	-17	-57
0	1		0.396406	-30	-44	0.0276923	0.0169133
0	0		0.397463	-30	-57
0	0		0.39852	-17	-57
0	1		0.399577	-30	-44	0.0276923	0.0169133
0	0		0.400634	-17	-57
0	0		0.401691	-30	-44
0	1		0.402748	-17	-44	0.0276923	0.0169133
0	0		0.403805	-17	-57
0	1		0.404863	-17	-44	0.0276923	0.0169133
0	0		0.40592	-17	-44
0	0		0.406977	-17	-44
0	0		0.408034	-17	-57
0	0		0.409091	-17	-57
0	0		0.410148	-30	-57
0	0		0.411205	-17	-57
0	0		0.412262	-17	-57
0	0		0.413319	-30	-44
0	0		0.414376	-30	-44
0	1		0.415433	-30	-57	0.0276923	0.0169133
0	0		0.41649	-30	-44
0	0		0.417548	-30	-57
0	0		0.418605	-30	-57
0	0		0.419662	-30	-44
0	1		0.420719	-17	-57	0.0276923	0.0169133
0	1		0.421776	-17	-44	0.0276923	0.0169133
0	1		0.422833	-30	-57	0.0276923	0.0169133
0	1		0.42389	-30	-57	0.0276923	0.0169133
0	0		0.424947	-30	-44
0	0		0.426004	-17	-44
0	0		0.427061	-30	-57
0	0		0.428118	-17	-57
0	0		0.429175	-17	-57
0	0		0.430233	-30	-44
0	1		0.43129	-30	-57	0.0276923	0.0169133
0	0		0.432347	-17	-44
0	0		0.433404	-17	-44
0	0		0.434461	-30	-57
0	1		0.435518	-30	-44	0.0276923	0.0169133
0	0		0.436575	-30	-57
0	0		0.437632	-17	-44
0	1		0.438689	-30	-44	0.0276923	0.0169133
0	1		0.439746	-30	-57	0.0276923	0.0169133
0	0		0.440803	-30	-57
0	0		0.44186	-17	-44
0	1		0.442918	-30	-44	0.0276923	0.0169133
0	1		0.443975	-30	-44	0.0276923	0.0169133
0	1		0.445032	-30	-44	0.0276923	0.0169133
0	0		0.446089	-30	-57
0	1		0.447146	-17	-44	0.0276923	0.0169133
0	0		0.448203	-17	-44
0	0		0.44926	-17	-44
0	0		0.450317	-30	-57
0	1		0.451374	-30	-44	0.0276923	0.0169133
0	0		0.452431	-17	-44
0	1		0.453488	-30	-44	0.0276923	0.0169133
0	0		0.454545	-30	-44
0	0		0.455603	-17	-44
0	1		0.45666	-30	-57	0.0276923	0.0169133
0	0		0.457717	-30	-44
0	0		0.458774	-30	-44
0	0		0.459831	-17	-44
0	1		0.460888	-17	-57	0.0276923	0.0169133
0	1		0.461945	-17	-57	0.0276923	0.0169133
0	0		0.463002	-17	-57
0	0		0.464059	-17	-44
0	0		0.465116	-17	-44
0	0		0.466173	-17	-44
0	0		0.46723	-17	-57
0	1		0.468288	-17	-44	0.0276923	0.0169133
0	0		0.469345	-17	-44
0	0		0.470402	-30	-44
0	0		0.471459	-30	-44
0	0		0.472516	-30	-57
0	1		0.473573	-17	-57	0.0276923	0.0169133
0	1		0.47463	-17	-57	0.0276923	0.0169133
0	0		0.475687	-17	-44
0	0		0.476744	-30	-57
0	0		0.477801	-17	-44
0	0		0.478858	-17	-44
0	0		0.479915	-17	-44
0	0		0.480973	-30	-44
0	0		0.48203	-30	-44
0	0		0.483087	-17	-44
0	1		0.484144	-17	-44	0.0276923	0.0169133
0	1		0.485201	-30	-44	0.0276923	0.0169133
0	0		0.486258	-17	-44
0	0		0.487315	-30	-44
0	0		0.488372	-30	-44
0	1		0.489429	-30	-57	0.0276923	0.0169133
0	1		0.490486	-30	-57	0.0276923	0.0169133
0	0		0.491543	-17	-57
0	1		0.4926	-17	-57	0.0276923	0.0169133
0	0		0.493657	-17	-57
0	1		0.494715	-17	-57	0.0276923	0.0169133
0	0		0.495772	-17	-57
0	0		0.496829	-17	-57
0	0		0.497886	-17	-57
0	1		0.498943	-30	-57	0.0276923	0.0169133
0	1		0.5	-30	-57	0.0276923	0.0169133
0	0		0.501057	-30	-57
0	0		0.502114	-30	-57
0	0		0.503171	-17	-44
0	1		0.504228	-30	-44	0.0276923	0.0169133
0	1		0.505285	-30	-57	0.0276923	0.0169133
0	1		0.506342	-17	-57	0.0276923	0.0169133
0	0		0.5074	-17	-57
0	0		0.508457	-17	-44
0	1		0.509514	-30	-57	0.0276923	0.0169133
0	0		0.510571	-17	-44
0	0		0.511628	-30	-57
0	0		0.512685	-17	-57
0	1		0.513742	-30	-57	0.0276923	0.0169133
0	0		0.514799	-17	-57
0	0		0.515856	-17	-44
0	0		0.516913	-30	-44
0	1		0.51797	-17	-44	0.0276923	0.0169133
0	0		0.519027	-30	-57
0	0		0.520085	-30	-44
0	1		0.521142	-17	-44	0.0276923	0.0169133
0	1		0.522199	-30	-57	0.0276923	0.0169133
0	1		0.523256	-17	-44	0.0276923	0.0169133
0	0		0.524313	-17	-44
0	0		0.52537	-30	-44
0	1		0.526427	-30	-57	0.0276923	0.0169133
0	1		0.527484	-17	-44	0.0276923	0.0169133
0	0		0.528541	-17	-57
0	0		0.529598	-30	-44
0	0		0.530655	-17	-44
0	0		0.531712	-17	-57
0	0		0.53277	-30	-44
0	0		0.533827	-30	-44
0	0		0.534884	-30	-44
0	1		0.535941	-17	-57	0.0276923	0.0169133
0	0		0.536998	-30	-57
0	1		0.538055	-17	-44	0.0276923	0.0169133
0	0		0.539112	-17	-44
0	0		0.540169	-30	-44
0	1		0.541226	-17	-57	0.0276923	0.0169133
0	0		0.542283	-17	-57
0	0		0.54334	-17	-57
0	1		0.544397	-30	-57	0.0276923	0.0169133
0	0		0.545455	-30	-57
0	0		0.546512	-30	-57
0	1		0.547569	-30	-57	0.0276923	0.0169133
0	0		0.548626	-30	-44
0	1		0.549683	-17	-44	0.0276923	0.0169133
0	0		0.55074	-30	-57
0	0		0.551797	-17	-44
0	0		0.552854	-17	-44
0	0		0.553911	-30	-57
0	1		0.554968	-17	-57	0.0276923	0.0169133
0	1		0.556025	-17	-57	0.0276923	0.0169133
0	0		0.557082	-30	-44
0	1		0.55814	-17	-44	0.0276923	0.0169133
0	1		0.559197	-17	-57	0.0276923	0.0169133
0	0		0.560254	-30	-57
0	1		0.561311	-30	-57	0.0276923	0.0169133
0	0		0.562368	-17	-44
0	0		0.563425	-17	-44
0	1		0.564482	-30	-57	0.0276923	0.0169133
0	0		0.565539	-30	-44
0	0		0.566596	-17	-44
0	1		0.567653	-17	-57	0.0276923	0.0169133
0	1		0.56871	-30	-44	0.0276923	0.0169133
0	0		0.569767	-30	-44
0	0		0.570825	-30	-57
0	0		0.571882	-30	-44
0	0		0.572939	-17	-57
0	0		0.573996	-17	-44
0	0		0.575053	-30	-44
0	1		0.57611	-17	-44	0.0276923	0.0169133
0	0		0.577167	-17	-57
0	0		0.578224	-17	-57
0	0		0.579281	-17	-44
0	0		0.580338	-17	-57
0	1		0.581395	-17	-44	0.0276923	0.0169133
0	0		0.582452	-30	-44
0	1		0.58351	-17	-57	0.0276923	0.0169133
0	0		0.584567	-30	-44
0	0		0.585624	-17	-57
0	1		0.586681	-30	-44	0.0276923	0.0169133
0	0		0.587738	-30	-57
0	1		0.588795	-30	-57	0.0276923	0.0169133
0	1		0.589852	-17	-44	0.0276923	0.0169133
0	1		0.590909	-17	-44	0.0276923	0.0169133
0	1		0.591966	-30	-57	0.0276923	0.0169133
0	1		0.593023	-30	-44	0.0276923	0.0169133
0	0		0.59408	-17	-44
0	1		0.595137	-30	-44	0.0276923	0.0169133
0	0		0.596195	-17	-44
0	0		0.597252	-30	-44
0	0		0.598309	-17	-57
0	0		0.599366	-17	-57
0	1		0.600423	-17	-44	0.0276923	0.0169133
0	0		0.60148	-30	-44
0	1		0.602537	-17	-44	0.0276923	0.0169133
0	0		0.603594	-30	-57
0	0		0.604651	-30	-57
0	1		0.605708	-17	-57	0.0276923	0.0169133
0	0		0.606765	-30	-44
0	1		0.607822	-17	-44	0.0276923	0.0169133
0	1		0.60888	-17	-57	0.0276923	0.0169133
0	0		0.609937	-17	-57
0	0		0.610994	-30	-44
0	1		0.612051	-30	-44	0.0276923	0.0169133
0	0		0.613108	-30	-57
0	0		0.614165	-30	-44
0	0		0.615222	-30	-57
0	0		0.616279	-30	-57
0	1		0.617336	-30	-44	0.0276923	0.0169133
0	0		0.618393	-30	-57
0	0		0.61945	-30	-44
0	0		0.620507	-17	-44
0	0		0.621565	-17	-57
0	0		0.622622	-17	-57
0	1		0.623679	-30	-57	0.0276923	0.0169133
0	1		0.624736	-17	-57	0.0276923	0.0169133
0	0		0.625793	-30	-57
0	0		0.62685	-17	-44
0	1		0.627907	-30	-57	0.0276923	0.0169133
0	1		0.628964	-30	-44	0.0276923	0.0169133
0	0		0.630021	-30	-57
0	0		0.631078	-30	-44
0	0		0.632135	-30	-44
0	1		0.633192	-17	-44	0.0276923	0.0169133
0	1		0.634249	-17	-44	0.0276923	0.0169133
0	1		0.635307	-17	-57	0.0276923	0.0169133
0	0		0.636364	-17	-57
0	1		0.637421	-30	-57	0.0276923	0.0169133
0	1		0.638478	-30	-57	0.0276923	0.0169133
0	1		0.639535	-30	-57	0.0276923	0.0169133
0	1		0.640592	-30	-44	0.0276923	0.0169133
0	1		0.641649	-30	-57	0.0276923	0.0169133
0	0		0.642706	-30	-44
0	1		0.643763	-30	-57	0.0276923	0.0169133
0	0		0.64482	-17	-44
0	0		0.645877	-30	-44
0	0		0.646934	-30	-44
0	1		0.647992	-17	-44	0.0276923	0.0169133
0	1		0.649049	-30	-57	0.0276923	0.0169133
0	1		0.650106	-30	-44	0.0276923	0.0169133
0	1		0.651163	-30	-44	0.0276923	0.0169133
0	0		0.65222	-30	-57
0	1		0.653277	-30	-57	0.0276923	0.0169133
0	1		0.654334	-30	-57	0.0276923	0.0169133
0	1		0.655391	-17	-44	0.0276923	0.0169133
0	0		0.656448	-17	-44
0	0		0.657505	-17	-57
0	0		0.658562	-30	-57
0	0		0.659619	-30	-44
0	0		0.660677	-30	-44
0	0		0.661734	-30	-57
0	1		0.662791	-30	-57	0.0276923	0.0169133
0	1		0.663848	-30	-44	0.0276923	0.0169133
0	0		0.664905	-30	-44
0	0		0.665962	-30	-57
0	0		0.667019	-30	-57
0	0		0.668076	-30	-44
0	1		0.669133	-17	-44	0.0276923	0.0169133
0	1		0.67019	-30	-57	0.0276923	0.0169133
0	0		0.671247	-30	-44
0	1		0.672304	-17	-44	0.0276923	0.0169133
0	0		0.673362	-30	-57
0	0		0.674419	-17	-44
0	0		0.675476	-30	-44
0	0		0.676533	-17	-44
0	0		0.67759	-30	-57
0	0		0.678647	-30	-57
0	1		0.679704	-30	-44	0.0276923	0.0169133
0	0		0.680761	-17	-57
0	0		0.681818	-30	-57
0	0		0.682875	-17	-57
0	0		0.683932	-17	-57
0	1		0.684989	-17	-44	0.0276923	0.0169133
0	0		0.686047	-30	-57
0	0		0.687104	-17	-44
0	1		0.688161	-30	-57	0.0276923	0.0169133
0	0		0.689218	-30	-57
0	1		0.690275	-30	-44	0.0276923	0.0169133
0	1		0.691332	-17	-44	0.0276923	0.0169133
0	0		0.692389	-30	-57
0	1		0.693446	-17	-44	0.0276923	0.0169133
0	0		0.694503	-17	-57
0	1		0.69556	-30	-44	0.0276923	0.0169133
0	1		0.696617	-17	-44	0.0276923	0.0169133
0	0		0.697674	-17	-57
0	0		0.698731	-30	-57
0	1		0.699789	-17	-57	0.0276923	0.0169133
0	1		0.700846	-17	-57	0.0276923	0.0169133
0	1		0.701903	-30	-44	0.0276923	0.0169133
0	1		0.70296	-30	-57	0.0276923	0.0169133
0	1		0.704017	-17	-57	0.0276923	0.0169133
0	1		0.705074	-30	-57	0.0276923	0.0169133
0	0		0.706131	-17	-44
0	0		0.707188	-30	-44
0	0		0.708245	-17	-57
0	1		0.709302	-30	-44	0.0276923	0.0169133
0	0		0.710359	-30	-44
0	0		0.711416	-30	-44
0	0		0.712474	-30	-57
0	1		0.713531	-30	-44	0.0276923	0.0169133
0	1		0.714588	-30	-44	0.0276923	0.0169133
0	0		0.715645	-17	-44
0	0		0.716702	-17	-44
0	0		0.717759	-30	-57
0	0		0.718816	-17	-57
0	0		0.719873	-30	-57
0	0		0.72093	-17	-57
0	1		0.721987	-17	-44	0.0276923	0.0169133
0	1		0.723044	-30	-44	0.0276923	0.0169133
0	0		0.724101	-30	-44
0	0		0.725159	-30	-57
0	1		0.726216	-30	-44	0.0276923	0.0169133
0	0		0.727273	-17	-57
0	0		0.72833	-17	-44
0	0		0.729387	-30	-44
0	0		0.730444	-17	-44
0	0		0.731501	-17	-44
0	1		0.732558	-30	-57	0.0276923	0.0169133
0	1		0.733615	-30	-57	0.0276923	0.0169133
0	1		0.734672	-30	-57	0.0276923	0.0169133
0	1		0.735729	-30	-44	0.0276923	0.0169133
0	1		0.736786	-30	-57	0.0276923	0.0169133
0	0		0.737844	-30	-57
0	0		0.738901	-17	-57
0	0		0.739958	-17	-57
0	0		0.741015	-17	-57
0	1		0.742072	-30	-57	0.0276923	0.0169133
0	0		0.743129	-17	-57
0	0		0.744186	-17	-44
0	1		0.745243	-17	-57	0.0276923	0.0169133
0	0		0.7463	-30	-44
0	1		0.747357	-17	-44	0.0276923	0.0169133
0	1		0.748414	-30	-44	0.0276923	0.0169133
0	0		0.749471	-17	-44
0	1		0.750529	-30	-44	0.0276923	0.0169133
0	0		0.751586	-17	-57
0	1		0.752643	-30	-57	0.0276923	0.0169133
0	1		0.7537	-30	-44	0.0276923	0.0169133
0	1		0.754757	-30	-44	0.0276923	0.0169133
0	0		0.755814	-17	-57
0	0		0.756871	-30	-57
0	1		0.757928	-30	-57	0.0276923	0.0169133
0	1		0.758985	-17	-57	0.0276923	0.0169133
0	0		0.760042	-30	-44
0	1		0.761099	-17	-57	0.0276923	0.0169133
0	0		0.762156	-30	-57
0	0		0.763214	-17	-44
0	0		0.764271	-17	-57
0	0		0.765328	-17	-57
0	1		0.766385	-17	-44	0.0276923	0.0169133
0	1		0.767442	-30	-57	0.0276923	0.0169133
0	0		0.768499	-30	-57
0	0		0.769556	-17	-57
0	0		0.770613	-30	-44
0	0		0.77167	-30	-57
0	1		0.772727	-30	-57	0.0276923	0.0169133
0	1		0.773784	-17	-57	0.0276923	0.0169133
0	1		0.774841	-30	-57	0.0276923	0.0169133
0	0		0.775899	-30	-57
0	1		0.776956	-17	-44	0.0276923	0.0169133
0	0		0.778013	-17	-44
0	0		0.77907	-17	-44
0	1		0.780127	-30	-57	0.0276923	0.0169133
0	0		0.781184	-30	-57
0	0		0.782241	-17	-57
0	0		0.783298	-17	-44
0	0		0.784355	-30	-44
0	0		0.785412	-30	-57
0	0		0.786469	-17	-57
0	0		0.787526	-17	-44
0	1		0.788584	-17	-44	0.0276923	0.0169133
0	0		0.789641	-17	-57
0	1		0.790698	-17	-44	0.0276923	0.0169133
0	0		0.791755	-30	-57
0	1		0.792812	-17	-57	0.0276923	0.0169133
0	1		0.793869	-30	-57	0.0276923	0.0169133
0	1		0.794926	-17	-57	0.0276923	0.0169133
0	1		0.795983	-17	-44	0.0276923	0.0169133
0	0		0.79704	-30	-44
0.5	0		0.798097	-17	-57
0.5	0		0.799154	-17	-44
0.5	0		0.800211	-30	-57
0.5	0		0.801269	-17	-57
0.5	0		0.802326	-30	-57
0.5	0		0.803383	-30	-44
0.5	0		0.80444	-17	-44
0.5	0		0.805497	-17	-57
0.5	0		0.806554	-30	-57
0.5	0		0.807611	-30	-44
0.5	0		0.808668	-17	-57
0.5	0		0.809725	-17	-44
0.5	0		0.810782	-17	-44
0.5	0		0.811839	-17	-44
0.5	0		0.812896	-30	-44
0.5	0		0.813953	-17	-44
0.5	0		0.815011	-30	-44
0.5	0		0.816068	-30	-44
0.5	0		0.817125	-30	-57
0.5	0		0.818182	-17	-44
0.5	0		0.819239	-30	-44
0.5	0		0.820296	-17	-44
0.5	0		0.821353	-17	-44
0.5	0		0.82241	-17	-44
0.5	0		0.823467	-17	-44
0.5	0		0.824524	-30	-57
0.5	0		0.825581	-30	-44
0.5	0		0.826638	-17	-57
0.5	0		0.827696	-17	-44
0.5	0		0.828753	-17	-57
0.5	0		0.82981	-30	-44
0.5	0		0.830867	-30	-57
0.5	0		0.831924	-30	-44
0.5	0		0.832981	-30	-57
0.5	0		0.834038	-30	-44
1.5	0		0.835095	-17	-44
1.5	0		0.836152	-30	-57
1.5	0		0.837209	-17	-44
1.5	0		0.838266	-30	-44
1.5	0		0.839323	-30	-57
1.5	0		0.840381	-30	-44
1.5	0		0.841438	-30	-57
1.5	0		0.842495	-30	-44
1.5	0		0.843552	-17	-57
1.5	0		0.844609	-30	-44
1.5	0		0.845666	-30	-57
1.5	0		0.846723	-30	-44
1.5	0		0.84778	-17	-44
1.5	0		0.848837	-17	-44
1.5	0		0.849894	-30	-44
1.5	0		0.850951	-17	-44
1.5	0		0.852008	-30	-44
1.5	0		0.853066	-30	-57
1.5	0		0.854123	-30	-57
1.5	0		0.85518	-17	-44
1.5	0		0.856237	-30	-57
2.5	0		0.857294	-17	-44
2.5	0		0.858351	-30	-44
2.5	0		0.859408	-17	-57
2.5	0		0.860465	-17	-44
2.5	0		0.861522	-17	-44
2.5	0		0.862579	-17	-57
2.5	0		0.863636	-17	-44
2.5	0		0.864693	-17	-44
2.5	0		0.865751	-30	-57
2.5	0		0.866808	-17	-57
2.5	0		0.867865	-17	-57
2.5	0		0.868922	-30	-57
2.5	0		0.869979	-17	-57
2.5	0		0.871036	-30	-57
2.5	0		0.872093	-17	-44
2.5	0		0.87315	-17	-44
2.5	0		0.874207	-17	-44
2.5	0		0.875264	-17	-57
2.5	0		0.876321	-30	-57
2.5	0		0.877378	-30	-44
2.5	0		0.878435	-17	-57
2.5	0		0.879493	-17	-57
2.5	0		0.88055	-30	-57
2.5	0		0.881607	-17	-44
2.5	0		0.882664	-30	-44
2.5	0		0.883721	-30	-57
2.5	0		0.884778	-30	-57
2.5	0		0.885835	-17	-57
2.5	0		0.886892	-17	-44
2.5	0		0.887949	-30	-57
2.5	0		0.889006	-30	-44
2.5	0		0.890063	-17	-57
2.5	0		0.89112	-30	-44
2.5	0		0.892178	-30	-44
2.5	0		0.893235	-17	-44
2.5	0		0.894292	-30	-57
2.5	0		0.895349	-17	-57
2.5	0		0.896406	-17	-44
2.5	0		0.897463	-30	-44
2.5	0		0.89852	-17	-57
2.5	0		0.899577	-17	-44
2.5	0		0.900634	-30	-44
2.5	0		0.901691	-17	-44
2.5	0		0.902748	-30	-57
2.5	0		0.903805	-30	-44
2.5	0		0.904863	-17	-44
2.5	0		0.90592	-30	-57
2.5	0		0.906977	-30	-57
2.5	0		0.908034	-30	-44
2.5	0		0.909091	-30	-44
2.5	0		0.910148	-17	-44
2.5	0		0.911205	-30	-44
2.5	0		0.912262	-30	-57
2.5	0		0.913319	-30	-44
2.5	0		0.914376	-30	-57
2.5	0		0.915433	-30	-57
2.5	0		0.91649	-17	-44
2.5	0		0.917548	-17	-44
2.5	0		0.918605	-17	-57
2.5	0		0.919662	-17	-44
2.5	0		0.920719	-30	-57
2.5	0		0.921776	-17	-44
2.5	0		0.922833	-17	-57
2.5	0		0.92389	-30	-57
2.5	0		0.924947	-17	-44
2.5	0		0.926004	-17	-44
2.5	0		0.927061	-17	-57
2.5	0		0.928118	-17	-44
2.5	0		0.929175	-17	-44
2.5	0		0.930233	-17	-44
2.5	0		0.93129	-17	-57
2.5	0		0.932347	-30	-44
2.5	0		0.933404	-30	-44
2.5	0		0.934461	-17	-44
2.5	0		0.935518	-30	-57
2.5	0		0.936575	-17	-57
2.5	0		0.937632	-30	-57
2.5	0		0.938689	-17	-57
2.5	0		0.939746	-30	-57
2.5	0		0.940803	-17	-57
2.5	0		0.94186	-17	-44
2.5	0		0.942918	-30	-57
2.5	0		0.943975	-30	-44
2.5	0		0.945032	-30	-57
2.5	0		0.946089	-30	-44
2.5	0		0.947146	-30	-44
2.5	0		0.948203	-30	-57
2.5	0		0.94926	-17	-44
2.5	0		0.950317	-30	-57
2.5	0		0.951374	-30	-57
2.5	0		0.952431	-30	-57
2.5	0		0.953488	-30	-44
2.5	0		0.954545	-17	-44
3	0		0.955603	-17	-57
3	0		0.95666	-30	-44
3	0		0.957717	-17	-44
3	0		0.958774	-30	-44
3	0		0.959831	-17	-57
3	0		0.960888	-17	-57
3	0		0.961945	-30	-57
3	0		0.963002	-17	-44
3	0		0.964059	-17	-44
3	0		0.965116	-30	-57
3	0		0.966173	-30	-44
3	0		0.96723	-30	-57
3	0		0.968288	-30	-57
3	0		0.969345	-17	-44
3	0		0.970402	-17	-44
3	0		0.971459	-30	-57
3	0		0.972516	-17	-57
3	0		0.973573	-30	-57
3	0		0.97463	-17	-57
3	0		0.975687	-30	-57
3	0		0.976744	-30	-44
3	0		0.977801	-17	-57
3	0		0.978858	-30	-44
3	0		0.979915	-17	-44
3	0		0.980973	-17	-44
3	0		0.98203	-30	-57
3	0		0.983087	-30	-44
3	0		0.984144	-17	-57
3	0		0.985201	-30	-44
3	0		0.986258	-17	-57
3	0		0.987315	-17	-44
3	0		0.988372	-30	-44
3	0		0.989429	-17	-44
3	0		0.990486	-17	-44
3	0		0.991543	-17	-57
3	0		0.9926	-17	-44
3	0		0.993658	-17	-44
3	0		0.994715	-30	-57
3	0		0.995772	-17	-57
3	0		0.996829	-30	-44
3	0		0.997886	-30	-57
3	0		0.998943	-17	-44
3	0		1	-30	-44
	0			-17	-44
21	0			-17	-44
0	1			-17	-44	0.0276923	0.0169133
0	0			-17	-57
0	1			-30	-44	0.0276923	0.0169133
-30	1			-30	-44	0.0276923	0.0169133
-11.5	0			-17	-44
0	1			-17	-44	0.0276923	0.0169133
1.5	0			-30	-44
0	1			-17	-57	0.0276923	0.0169133
30	0			-17	-57
0	0			-17	-44
-0.5	0			-30	-44
25	0			-30	-57
0	1			-17	-57	0.0276923	0.0169133
30	0			-17	-44
0	0			-17	-44
23	0			-30	-44
27.5	0			-30	-57
28.5	0			-30	-44
0	1			-30	-57	0.0276923	0.0169133
0	1			-17	-57	0.0276923	0.0169133
0	1			-30	-44	0.0276923	0.0169133
0	0			-30	-44
29.5	0			-17	-57
-20.75	0			-17	-57
2.5	0			-17	-57
2.5	0			-30	-57
16.25	0			-30	-57
0	0			-30	-57
11.25	0			-17	-44
0	0			-30	-57
0.5	0			-30	-44
0	0			-30	-57
0.5	0			-17	-57
30	0			-30	-44
0	1			-17	-57	0.0276923	0.0169133
0	0			-17	-44
0	1			-17	-44	0.0276923	0.0169133
0	0			-17	-57
	0			-17	-44
0.5	0			-17	-57
25	0			-17	-57
-6	0			-30	-57
-1.5	0			-30	-44
0	1			-17	-44	0.0276923	0.0169133
3	0			-17	-44
23	0			-30	-44
0	1			-30	-44	0.0276923	0.0169133
18.75	0			-30	-44
23	0			-30	-44
0	1			-30	-57	0.0276923	0.0169133
0	1			-17	-44	0.0276923	0.0169133
29.5	0			-17	-44
-2	0			-30	-57
0	1			-17	-57	0.0276923	0.0169133
0	1			-17	-44	0.0276923	0.0169133
1.25	0			-30	-57
-30	1			-17	-44	0.0276923	0.0169133
0	1			-30	-44	0.0276923	0.0169133
0	0			-30	-44
0	0			-30	-44
25	0			-30	-57
0	0			-30	-44
0	1			-17	-44	0.0276923	0.0169133
0.5	0			-30	-57
-30	1			-17	-57	0.0276923	0.0169133
30	0			-30	-44
0	1			-17	-44	0.0276923	0.0169133
0	1			-30	-44	0.0276923	0.0169133
-30	1			-17	-57	0.0276923	0.0169133
-2	0			-17	-44
0	0			-30	-57
29.5	0			-30	-57
0	1			-30	-57	0.0276923	0.0169133
0	0			-17	-57
13.75	0			-30	-57
0	1			-30	-44	0.0276923	0.0169133
[truncated: 1,356 more rows]

## Sheet: Figure2D
surplus	censored	diffHighTr	diffLowTr	surplusHighCensored	surplusLowCensored	diffHighCensored	diffLowCensored
-109.712	1	0.0010627		-30	-44	0.0712008	0.0141767
-109.712	1	0.0021254		-30	-57	0.0712008	0.0141767
-109.712	1	0.0031881		-30	-44	0.0712008	0.0141767
-109.712	1	0.0042508		-30	-44	0.0712008	0.0141767
-109.712	1	0.0053135		-30	-57	0.0712008	0.0141767
-109.712	1	0.0063762		-17	-44	0.0712008	0.0141767
-109.712	1	0.00743889		-30	-57	0.0712008	0.0141767
-109.712	1	0.00850159		-30	-57	0.0712008	0.0141767
-109.712	1	0.00956429		-30	-44	0.0712008	0.0141767
-109.712	1	0.010627		-30	-44	0.0712008	0.0141767
-109.712	1	0.0116897		-17	-44	0.0712008	0.0141767
-109.712	1	0.0127524		-17	-57	0.0712008	0.0141767
-109.712	1	0.0138151		-30	-57	0.0712008	0.0141767
-109.712	1	0.0148778		-17	-44	0.0712008	0.0141767
-109.712	1	0.0159405		-30	-44	0.0712008	0.0141767
-109.712	1	0.0170032		-30	-44	0.0712008	0.0141767
-109.712	1	0.0180659		-17	-44	0.0712008	0.0141767
-109.712	1	0.0191286		-17	-57	0.0712008	0.0141767
-109.712	1	0.0201913		-30	-44	0.0712008	0.0141767
-109.712	1	0.021254		-30	-57	0.0712008	0.0141767
-109.712	1	0.0223167		-30	-44	0.0712008	0.0141767
-109.712	1	0.0233794		-30	-44	0.0712008	0.0141767
-109.712	1	0.0244421		-17	-44	0.0712008	0.0141767
-109.712	1	0.0255048		-30	-44	0.0712008	0.0141767
-109.712	1	0.0265675		-30	-44	0.0712008	0.0141767
-109.712	1	0.0276302		-30	-44	0.0712008	0.0141767
-109.712	1	0.0286929		-30	-44	0.0712008	0.0141767
-109.712	1	0.0297556		-17	-57	0.0712008	0.0141767
-109.712	1	0.0308183		-17	-44	0.0712008	0.0141767
-109.712	1	0.031881		-17	-57	0.0712008	0.0141767
-109.712	1	0.0329437		-17	-57	0.0712008	0.0141767
-109.712	1	0.0340064		-30	-57	0.0712008	0.0141767
-109.712	1	0.0350691		-17	-57	0.0712008	0.0141767
-109.712	1	0.0361318		-17	-57	0.0712008	0.0141767
-109.712	1	0.0371945		-30	-57	0.0712008	0.0141767
-109.712	1	0.0382572		-17	-57	0.0712008	0.0141767
-109.712	1	0.0393199		-30	-57	0.0712008	0.0141767
-109.712	1	0.0403826		-30	-57	0.0712008	0.0141767
-109.712	1	0.0414453		-17	-44	0.0712008	0.0141767
-109.712	1	0.042508		-17	-57	0.0712008	0.0141767
-109.712	1	0.0435707		-30	-44	0.0712008	0.0141767
-109.712	1	0.0446334		-30	-57	0.0712008	0.0141767
-109.712	1	0.0456961		-30	-44	0.0712008	0.0141767
-109.712	1	0.0467588		-30	-57	0.0712008	0.0141767
-109.712	1	0.0478215		-17	-44	0.0712008	0.0141767
-109.712	1	0.0488842		-30	-57	0.0712008	0.0141767
-109.712	1	0.0499469		-30	-57	0.0712008	0.0141767
-109.712	1	0.0510096		-17	-57	0.0712008	0.0141767
-109.712	1	0.0520723		-17	-57	0.0712008	0.0141767
-109.712	1	0.053135		-30	-44	0.0712008	0.0141767
-109.712	1	0.0541977		-17	-44	0.0712008	0.0141767
-109.712	1	0.0552604		-30	-44	0.0712008	0.0141767
-109.712	1	0.0563231		-17	-44	0.0712008	0.0141767
-109.712	1	0.0573858		-30	-44	0.0712008	0.0141767
-109.712	1	0.0584485		-30	-44	0.0712008	0.0141767
-109.712	1	0.0595112		-30	-44	0.0712008	0.0141767
-109.712	1	0.0605739		-30	-44	0.0712008	0.0141767
-109.712	1	0.0616366		-30	-57	0.0712008	0.0141767
-109.712	1	0.0626993		-17	-44	0.0712008	0.0141767
-109.712	1	0.063762		-30	-57	0.0712008	0.0141767
-109.712	1	0.0648247		-30	-44	0.0712008	0.0141767
-109.712	1	0.0658874		-30	-44	0.0712008	0.0141767
-109.712	1	0.0669501		-30	-44	0.0712008	0.0141767
-109.712	1	0.0680128		-17	-44	0.0712008	0.0141767
-109.712	1	0.0690755		-17	-44	0.0712008	0.0141767
-109.712	1	0.0701381		-30	-44	0.0712008	0.0141767
-109.712	1	0.0712008		-17	-57	0.0712008	0.0141767
-17	0	0.0722635		-17	-57
-17	0	0.0733262		-17	-57
-17	0	0.074389		-17	-44
-17	0	0.0754516		-17	-57
-17	0	0.0765143		-30	-44
-17	0	0.077577		-17	-57
-17	0	0.0786397		-17	-44
-17	0	0.0797024		-30	-57
-17	0	0.0807651		-17	-44
-17	0	0.0818278		-17	-44
-17	0	0.0828905		-30	-57
-17	0	0.0839532		-17	-57
-17	0	0.0850159		-30	-57
-17	0	0.0860786		-30	-57
-17	0	0.0871413		-17	-57
-17	0	0.088204		-17	-57
-17	0	0.0892667		-17	-44
-17	0	0.0903294		-30	-44
-17	0	0.0913921		-17	-57
-17	0	0.0924548		-30	-44
-17	0	0.0935175		-30	-57
-17	0	0.0945802		-30	-44
-17	0	0.0956429		-17	-44
-17	0	0.0967056		-30	-44
-17	0	0.0977683		-17	-57
-17	0	0.098831		-30	-57
-17	0	0.0998937		-30	-57
-17	0	0.100956		-17	-44
-17	0	0.102019		-17	-57
-17	0	0.103082		-17	-57
-17	0	0.104145		-17	-57
-17	0	0.105207		-17	-57
-17	0	0.10627		-17	-44
-11.5	0	0.107333		-30	-57
-11.5	0	0.108395		-17	-57
-11.5	0	0.109458		-17	-57
-11.5	0	0.110521		-30	-44
-11.5	0	0.111583		-17	-44
-11.5	0	0.112646		-30	-44
-11.5	0	0.113709		-30	-44
-11.5	0	0.114772		-30	-44
-11.5	0	0.115834		-17	-44
-11.5	0	0.116897		-17	-57
-11.5	0	0.11796		-30	-57
-11.5	0	0.119022		-17	-44
-7.5	0	0.120085		-30	-57
-7.5	0	0.121148		-17	-44
-7.5	0	0.12221		-17	-44
-7.5	0	0.123273		-17	-44
-7.5	0	0.124336		-30	-44
-7.5	0	0.125399		-17	-44
-7.5	0	0.126461		-17	-44
-7.5	0	0.127524		-30	-57
-7.5	0	0.128587		-17	-44
-7.5	0	0.129649		-30	-44
-4.5	0	0.130712		-17	-44
-4.5	0	0.131775		-17	-44
-4.5	0	0.132837		-17	-44
-4.5	0	0.1339		-30	-44
-4.5	0	0.134963		-17	-57
-4.5	0	0.136026		-17	-44
-4.5	0	0.137088		-30	-44
-1.5	0	0.138151		-17	-57
-1.5	0	0.139214		-17	-57
-1.5	0	0.140276		-30	-44
-1.5	0	0.141339		-30	-44
-1.5	0	0.142402		-17	-44
-1.5	0	0.143464		-30	-44
-1.5	0	0.144527		-17	-44
-1.5	0	0.14559		-17	-44
-1.5	0	0.146652		-30	-57
0	1	0.147715		-30	-44	0.0712008	0.0141767
0	0	0.148778		-30	-57
0	1	0.149841		-17	-44	0.0712008	0.0141767
0	1	0.150903		-30	-44	0.0712008	0.0141767
0	1	0.151966		-30	-57	0.0712008	0.0141767
0	1	0.153029		-30	-44	0.0712008	0.0141767
0	1	0.154091		-17	-57	0.0712008	0.0141767
0	0	0.155154		-17	-44
0	0	0.156217		-17	-44
0	1	0.157279		-17	-44	0.0712008	0.0141767
0	1	0.158342		-17	-57	0.0712008	0.0141767
0	1	0.159405		-17	-57	0.0712008	0.0141767
0	1	0.160468		-30	-57	0.0712008	0.0141767
0	1	0.16153		-30	-57	0.0712008	0.0141767
0	0	0.162593		-17	-57
0	1	0.163656		-30	-57	0.0712008	0.0141767
0	1	0.164718		-17	-57	0.0712008	0.0141767
0	1	0.165781		-30	-57	0.0712008	0.0141767
0	1	0.166844		-30	-44	0.0712008	0.0141767
0	0	0.167906		-17	-57
0	0	0.168969		-17	-44
0	1	0.170032		-30	-57	0.0712008	0.0141767
0	0	0.171095		-17	-44
0	1	0.172157		-17	-57	0.0712008	0.0141767
0	1	0.17322		-30	-57	0.0712008	0.0141767
0	1	0.174283		-30	-44	0.0712008	0.0141767
0	1	0.175345		-17	-44	0.0712008	0.0141767
0	1	0.176408		-17	-57	0.0712008	0.0141767
0	0	0.177471		-30	-57
0	0	0.178533		-30	-57
0	1	0.179596		-30	-57	0.0712008	0.0141767
0	1	0.180659		-17	-44	0.0712008	0.0141767
0	1	0.181722		-30	-57	0.0712008	0.0141767
0	1	0.182784		-30	-57	0.0712008	0.0141767
0	1	0.183847		-17	-44	0.0712008	0.0141767
0	1	0.18491		-17	-57	0.0712008	0.0141767
0	1	0.185972		-30	-57	0.0712008	0.0141767
0	0	0.187035		-30	-44
0	0	0.188098		-30	-44
0	1	0.18916		-17	-44	0.0712008	0.0141767
0	0	0.190223		-17	-44
0	0	0.191286		-17	-44
0	1	0.192349		-17	-57	0.0712008	0.0141767
0	1	0.193411		-17	-44	0.0712008	0.0141767
0	0	0.194474		-17	-57
0	1	0.195537		-17	-57	0.0712008	0.0141767
0	1	0.196599		-17	-44	0.0712008	0.0141767
0	0	0.197662		-17	-57
0	1	0.198725		-17	-57	0.0712008	0.0141767
0	1	0.199787		-17	-44	0.0712008	0.0141767
0	1	0.20085		-30	-44	0.0712008	0.0141767
0	1	0.201913		-30	-44	0.0712008	0.0141767
0	1	0.202976		-17	-57	0.0712008	0.0141767
0	1	0.204038		-17	-44	0.0712008	0.0141767
0	1	0.205101		-30	-44	0.0712008	0.0141767
0	0	0.206164		-30	-57
0	1	0.207226		-17	-44	0.0712008	0.0141767
0	1	0.208289		-30	-44	0.0712008	0.0141767
0	1	0.209352		-30	-44	0.0712008	0.0141767
0	1	0.210414		-30	-44	0.0712008	0.0141767
0	0	0.211477		-17	-44
0	1	0.21254		-30	-57	0.0712008	0.0141767
0	1	0.213603		-17	-57	0.0712008	0.0141767
0	1	0.214665		-17	-57	0.0712008	0.0141767
0	1	0.215728		-30	-44	0.0712008	0.0141767
0	0	0.216791		-30	-44
0	1	0.217853		-17	-57	0.0712008	0.0141767
0	1	0.218916		-30	-57	0.0712008	0.0141767
0	1	0.219979		-17	-44	0.0712008	0.0141767
0	1	0.221041		-17	-57	0.0712008	0.0141767
0	0	0.222104		-17	-44
0	1	0.223167		-17	-44	0.0712008	0.0141767
0	1	0.22423		-17	-57	0.0712008	0.0141767
0	0	0.225292		-30	-57
0	1	0.226355		-30	-57	0.0712008	0.0141767
0	1	0.227418		-30	-44	0.0712008	0.0141767
0	1	0.22848		-17	-44	0.0712008	0.0141767
0	1	0.229543		-30	-57	0.0712008	0.0141767
0	1	0.230606		-17	-57	0.0712008	0.0141767
0	1	0.231668		-17	-57	0.0712008	0.0141767
0	1	0.232731		-17	-57	0.0712008	0.0141767
0	1	0.233794		-30	-57	0.0712008	0.0141767
0	0	0.234857		-17	-57
0	1	0.235919		-17	-57	0.0712008	0.0141767
0	1	0.236982		-30	-57	0.0712008	0.0141767
0	0	0.238045		-30	-57
0	1	0.239107		-30	-57	0.0712008	0.0141767
0	1	0.24017		-30	-57	0.0712008	0.0141767
0	1	0.241233		-30	-44	0.0712008	0.0141767
0	1	0.242295		-30	-44	0.0712008	0.0141767
0	0	0.243358		-30	-44
0	1	0.244421		-30	-57	0.0712008	0.0141767
0	1	0.245484		-17	-57	0.0712008	0.0141767
0	1	0.246546		-30	-57	0.0712008	0.0141767
0	1	0.247609		-17	-44	0.0712008	0.0141767
0	0	0.248672		-30	-57
0	1	0.249734		-17	-44	0.0712008	0.0141767
0	0	0.250797		-17	-57
0	1	0.25186		-30	-57	0.0712008	0.0141767
0	0	0.252922		-17	-44
0	0	0.253985		-17	-57
0	0	0.255048		-30	-44
0	1	0.256111		-30	-44	0.0712008	0.0141767
0	0	0.257173		-17	-57
0	1	0.258236		-30	-57	0.0712008	0.0141767
0	1	0.259299		-30	-44	0.0712008	0.0141767
0	1	0.260361		-30	-44	0.0712008	0.0141767
0	1	0.261424		-17	-44	0.0712008	0.0141767
0	0	0.262487		-17	-57
0	1	0.263549		-30	-57	0.0712008	0.0141767
0	1	0.264612		-17	-57	0.0712008	0.0141767
0	1	0.265675		-30	-57	0.0712008	0.0141767
0	0	0.266738		-17	-44
0	0	0.2678		-30	-57
0	0	0.268863		-17	-57
0	1	0.269926		-17	-44	0.0712008	0.0141767
0	0	0.270988		-30	-57
0	0	0.272051		-17	-44
0	1	0.273114		-17	-44	0.0712008	0.0141767
0	1	0.274176		-17	-44	0.0712008	0.0141767
0	1	0.275239		-30	-57	0.0712008	0.0141767
0	0	0.276302		-30	-57
0	1	0.277364		-30	-44	0.0712008	0.0141767
0	0	0.278427		-17	-44
0	1	0.27949		-17	-57	0.0712008	0.0141767
0	0	0.280553		-17	-44
0	1	0.281615		-30	-57	0.0712008	0.0141767
0	0	0.282678		-17	-44
0	1	0.283741		-17	-57	0.0712008	0.0141767
0	0	0.284803		-17	-57
0	1	0.285866		-30	-44	0.0712008	0.0141767
0	1	0.286929		-17	-44	0.0712008	0.0141767
0	1	0.287991		-30	-44	0.0712008	0.0141767
0	1	0.289054		-30	-57	0.0712008	0.0141767
0	1	0.290117		-17	-44	0.0712008	0.0141767
0	1	0.29118		-30	-44	0.0712008	0.0141767
0	1	0.292242		-17	-57	0.0712008	0.0141767
0	1	0.293305		-17	-57	0.0712008	0.0141767
0	1	0.294368		-30	-44	0.0712008	0.0141767
0	0	0.29543		-17	-57
0	1	0.296493		-17	-57	0.0712008	0.0141767
0	1	0.297556		-17	-44	0.0712008	0.0141767
0	0	0.298618		-30	-44
0	1	0.299681		-17	-57	0.0712008	0.0141767
0	0	0.300744		-17	-57
0	1	0.301807		-30	-57	0.0712008	0.0141767
0	0	0.302869		-17	-44
0	1	0.303932		-30	-57	0.0712008	0.0141767
0	0	0.304995		-17	-44
0	1	0.306057		-30	-57	0.0712008	0.0141767
0	1	0.30712		-30	-44	0.0712008	0.0141767
0	1	0.308183		-17	-57	0.0712008	0.0141767
0	1	0.309245		-17	-44	0.0712008	0.0141767
0	1	0.310308		-17	-44	0.0712008	0.0141767
0	0	0.311371		-17	-44
0	1	0.312434		-30	-44	0.0712008	0.0141767
0	0	0.313496		-30	-44
0	1	0.314559		-17	-57	0.0712008	0.0141767
0	1	0.315622		-17	-57	0.0712008	0.0141767
0	0	0.316684		-17	-44
0	1	0.317747		-17	-44	0.0712008	0.0141767
0	1	0.31881		-17	-57	0.0712008	0.0141767
0	1	0.319872		-17	-44	0.0712008	0.0141767
0	0	0.320935		-30	-44
0	0	0.321998		-17	-44
0	0	0.323061		-30	-57
0	1	0.324123		-17	-44	0.0712008	0.0141767
0	0	0.325186		-17	-44
0	0	0.326249		-17	-44
0	0	0.327311		-30	-44
0	0	0.328374		-17	-57
0	1	0.329437		-17	-44	0.0712008	0.0141767
0	0	0.330499		-30	-57
0	1	0.331562		-30	-44	0.0712008	0.0141767
0	0	0.332625		-30	-57
0	1	0.333688		-30	-57	0.0712008	0.0141767
0	0	0.33475		-17	-44
0	1	0.335813		-30	-57	0.0712008	0.0141767
0	0	0.336876		-17	-44
0	1	0.337938		-30	-44	0.0712008	0.0141767
0	0	0.339001		-30	-44
0	0	0.340064		-30	-44
0	0	0.341126		-17	-57
0	1	0.342189		-30	-44	0.0712008	0.0141767
0	1	0.343252		-17	-44	0.0712008	0.0141767
0	0	0.344315		-30	-44
0	1	0.345377		-30	-57	0.0712008	0.0141767
0	1	0.34644		-17	-44	0.0712008	0.0141767
0	1	0.347503		-17	-57	0.0712008	0.0141767
0	0	0.348565		-30	-44
0	0	0.349628		-17	-44
0	1	0.350691		-17	-44	0.0712008	0.0141767
0	0	0.351753		-30	-44
0	1	0.352816		-30	-44	0.0712008	0.0141767
0	0	0.353879		-30	-44
0	1	0.354942		-17	-57	0.0712008	0.0141767
0	0	0.356004		-17	-44
0	1	0.357067		-17	-57	0.0712008	0.0141767
0	1	0.35813		-30	-44	0.0712008	0.0141767
0	1	0.359192		-17	-44	0.0712008	0.0141767
0	1	0.360255		-17	-57	0.0712008	0.0141767
0	1	0.361318		-30	-44	0.0712008	0.0141767
0	1	0.36238		-17	-57	0.0712008	0.0141767
0	1	0.363443		-17	-44	0.0712008	0.0141767
0	1	0.364506		-17	-57	0.0712008	0.0141767
0	1	0.365569		-17	-44	0.0712008	0.0141767
0	1	0.366631		-17	-57	0.0712008	0.0141767
0	0	0.367694		-17	-57
0	1	0.368757		-17	-57	0.0712008	0.0141767
0	0	0.369819		-17	-57
0	0	0.370882		-30	-57
0	1	0.371945		-30	-57	0.0712008	0.0141767
0	0	0.373007		-17	-57
0	0	0.37407		-30	-44
0	1	0.375133		-30	-57	0.0712008	0.0141767
0	0	0.376196		-30	-57
0	1	0.377258		-30	-57	0.0712008	0.0141767
0	0	0.378321		-17	-44
0	1	0.379384		-17	-57	0.0712008	0.0141767
0	1	0.380446		-17	-57	0.0712008	0.0141767
0	1	0.381509		-17	-44	0.0712008	0.0141767
0	0	0.382572		-17	-57
0	1	0.383634		-17	-44	0.0712008	0.0141767
0	1	0.384697		-30	-44	0.0712008	0.0141767
0	1	0.38576		-17	-57	0.0712008	0.0141767
0	1	0.386823		-30	-44	0.0712008	0.0141767
0	1	0.387885		-30	-44	0.0712008	0.0141767
0	1	0.388948		-17	-44	0.0712008	0.0141767
0	1	0.390011		-17	-44	0.0712008	0.0141767
0	0	0.391073		-17	-57
0	0	0.392136		-17	-57
0	1	0.393199		-30	-44	0.0712008	0.0141767
0	1	0.394261		-17	-57	0.0712008	0.0141767
0	1	0.395324		-17	-57	0.0712008	0.0141767
0	1	0.396387		-17	-44	0.0712008	0.0141767
0	0	0.39745		-30	-57
0	1	0.398512		-17	-57	0.0712008	0.0141767
0	1	0.399575		-30	-57	0.0712008	0.0141767
0	1	0.400638		-17	-44	0.0712008	0.0141767
0	1	0.4017		-30	-57	0.0712008	0.0141767
0	1	0.402763		-30	-44	0.0712008	0.0141767
0	0	0.403826		-17	-44
0	1	0.404888		-17	-44	0.0712008	0.0141767
0	1	0.405951		-17	-44	0.0712008	0.0141767
0	1	0.407014		-30	-44	0.0712008	0.0141767
0	1	0.408077		-30	-44	0.0712008	0.0141767
0	1	0.409139		-17	-57	0.0712008	0.0141767
0	0	0.410202		-30	-44
0	0	0.411265		-17	-44
0	0	0.412327		-30	-57
0	1	0.41339		-17	-44	0.0712008	0.0141767
0	1	0.414453		-30	-44	0.0712008	0.0141767
0	0	0.415515		-17	-44
0	0	0.416578		-17	-57
0	1	0.417641		-17	-44	0.0712008	0.0141767
0	1	0.418703		-17	-57	0.0712008	0.0141767
0	1	0.419766		-30	-57	0.0712008	0.0141767
0	1	0.420829		-17	-57	0.0712008	0.0141767
0	1	0.421892		-30	-44	0.0712008	0.0141767
0	1	0.422954		-17	-44	0.0712008	0.0141767
0	0	0.424017		-17	-44
0	0	0.42508		-30	-57
0	1	0.426142		-17	-57	0.0712008	0.0141767
0	1	0.427205		-30	-57	0.0712008	0.0141767
0	1	0.428268		-17	-44	0.0712008	0.0141767
0	1	0.42933		-30	-44	0.0712008	0.0141767
0	0	0.430393		-30	-44
0	0	0.431456		-30	-44
0	1	0.432519		-30	-44	0.0712008	0.0141767
0	1	0.433581		-30	-44	0.0712008	0.0141767
0	1	0.434644		-30	-44	0.0712008	0.0141767
0	1	0.435707		-17	-44	0.0712008	0.0141767
0	1	0.436769		-30	-57	0.0712008	0.0141767
0	1	0.437832		-30	-57	0.0712008	0.0141767
0	1	0.438895		-30	-44	0.0712008	0.0141767
0	0	0.439957		-30	-57
0	1	0.44102		-17	-44	0.0712008	0.0141767
0	1	0.442083		-30	-57	0.0712008	0.0141767
0	1	0.443146		-30	-57	0.0712008	0.0141767
0	1	0.444208		-17	-57	0.0712008	0.0141767
0	1	0.445271		-30	-44	0.0712008	0.0141767
0	1	0.446334		-30	-44	0.0712008	0.0141767
1.25	0	0.447396		-17	-57
1.25	0	0.448459		-30	-57
1.25	0	0.449522		-17	-57
1.25	0	0.450584		-17	-57
1.25	0	0.451647		-30	-57
1.25	0	0.45271		-17	-57
1.25	0	0.453773		-17	-44
1.25	0	0.454835		-17	-44
1.25	0	0.455898		-30	-44
1.25	0	0.456961		-30	-44
1.25	0	0.458023		-30	-57
1.25	0	0.459086		-30	-57
1.25	0	0.460149		-30	-57
1.25	0	0.461211		-17	-44
1.25	0	0.462274		-30	-44
1.25	0	0.463337		-17	-57
1.25	0	0.4644		-17	-57
1.25	0	0.465462		-30	-44
1.25	0	0.466525		-30	-44
1.25	0	0.467588		-17	-44
1.25	0	0.46865		-30	-57
1.25	0	0.469713		-30	-57
1.25	0	0.470776		-30	-57
1.25	0	0.471838		-30	-44
1.25	0	0.472901		-17	-57
1.25	0	0.473964		-17	-57
3.75	0	0.475027		-30	-57
3.75	0	0.476089		-17	-57
3.75	0	0.477152		-30	-57
6.25	0	0.478215		-30	-57
6.25	0	0.479277		-17	-57
6.25	0	0.48034		-30	-44
6.25	0	0.481403		-17	-57
6.25	0	0.482465		-17	-57
6.25	0	0.483528		-17	-57
6.25	0	0.484591		-30	-57
6.25	0	0.485654		-17	-57
6.25	0	0.486716		-30	-44
6.25	0	0.487779		-17	-57
6.25	0	0.488842		-17	-57
6.25	0	0.489904		-17	-57
8.75	0	0.490967		-30	-57
8.75	0	0.49203		-17	-57
8.75	0	0.493092		-17	-57
8.75	0	0.494155		-17	-57
8.75	0	0.495218		-30	-44
8.75	0	0.496281		-30	-57
11.25	0	0.497343		-17	-57
11.25	0	0.498406		-30	-44
11.25	0	0.499469		-30	-57
11.25	0	0.500531		-17	-44
11.25	0	0.501594		-30	-57
11.25	0	0.502657		-30	-44
11.25	0	0.503719		-30	-57
11.25	0	0.504782		-17	-57
11.25	0	0.505845		-17	-44
11.25	0	0.506908		-30	-44
11.25	0	0.50797		-17	-57
11.25	0	0.509033		-30	-44
11.25	0	0.510096		-17	-57
11.25	0	0.511158		-30	-44
11.25	0	0.512221		-17	-44
11.25	0	0.513284		-17	-57
11.25	0	0.514346		-17	-57
11.25	0	0.515409		-30	-44
11.25	0	0.516472		-17	-57
11.25	0	0.517535		-17	-44
11.25	0	0.518597		-17	-44
11.25	0	0.51966		-17	-57
11.25	0	0.520723		-17	-44
11.25	0	0.521785		-17	-44
11.25	0	0.522848		-30	-44
11.25	0	0.523911		-17	-44
11.25	0	0.524973		-30	-44
11.25	0	0.526036		-30	-44
11.25	0	0.527099		-17	-57
11.25	0	0.528162		-30	-57
11.25	0	0.529224		-17	-44
13.75	0	0.530287		-30	-44
13.75	0	0.53135		-30	-44
13.75	0	0.532412		-30	-44
13.75	0	0.533475		-17	-57
13.75	0	0.534538		-30	-57
13.75	0	0.5356		-17	-57
13.75	0	0.536663		-30	-57
13.75	0	0.537726		-30	-44
13.75	0	0.538788		-17	-44
13.75	0	0.539851		-30	-44
13.75	0	0.540914		-30	-57
13.75	0	0.541977		-17	-57
13.75	0	0.543039		-17	-57
16.25	0	0.544102		-17	-44
16.25	0	0.545165		-17	-44
16.25	0	0.546227		-30	-44
16.25	0	0.54729		-30	-44
16.25	0	0.548353		-17	-57
16.25	0	0.549416		-17	-44
16.25	0	0.550478		-17	-44
16.25	0	0.551541		-30	-44
16.25	0	0.552604		-30	-57
16.25	0	0.553666		-17	-57
16.25	0	0.554729		-30	-57
16.25	0	0.555792		-17	-44
16.25	0	0.556854		-17	-44
16.25	0	0.557917		-17	-44
16.25	0	0.55898		-17	-57
16.25	0	0.560043		-30	-57
16.25	0	0.561105		-30	-57
16.25	0	0.562168		-17	-57
16.25	0	0.563231		-30	-57
16.25	0	0.564293		-17	-57
16.25	0	0.565356		-17	-44
16.25	0	0.566419		-17	-44
16.25	0	0.567481		-30	-44
16.25	0	0.568544		-30	-57
16.25	0	0.569607		-30	-57
16.25	0	0.570669		-30	-57
16.25	0	0.571732		-17	-44
16.25	0	0.572795		-30	-57
16.25	0	0.573858		-30	-44
16.25	0	0.57492		-30	-44
16.25	0	0.575983		-17	-57
16.25	0	0.577046		-30	-44
16.25	0	0.578108		-30	-57
16.25	0	0.579171		-30	-44
16.25	0	0.580234		-17	-44
16.25	0	0.581297		-17	-44
16.25	0	0.582359		-17	-44
16.25	0	0.583422		-30	-57
18.75	0	0.584485		-17	-44
18.75	0	0.585547		-30	-57
18.75	0	0.58661		-17	-57
18.75	0	0.587673		-30	-57
18.75	0	0.588735		-30	-57
18.75	0	0.589798		-17	-44
18.75	0	0.590861		-30	-57
18.75	0	0.591923		-30	-57
18.75	0	0.592986		-17	-44
18.75	0	0.594049		-30	-44
18.75	0	0.595112		-30	-44
18.75	0	0.596174		-30	-44
18.75	0	0.597237		-17	-57
18.75	0	0.5983		-30	-44
18.75	0	0.599362		-17	-57
18.75	0	0.600425		-30	-44
18.75	0	0.601488		-30	-44
18.75	0	0.602551		-30	-57
18.75	0	0.603613		-17	-44
18.75	0	0.604676		-30	-44
18.75	0	0.605739		-30	-44
18.75	0	0.606801		-17	-57
18.75	0	0.607864		-17	-44
18.75	0	0.608927		-30	-57
21	0	0.609989		-17	-57
21	0	0.611052		-30	-57
21	0	0.612115		-17	-44
21	0	0.613177		-30	-44
21	0	0.61424		-30	-57
21	0	0.615303		-17	-57
21	0	0.616366		-17	-44
21	0	0.617428		-17	-57
21	0	0.618491		-30	-57
21	0	0.619554		-30	-44
21	0	0.620616		-17	-57
21	0	0.621679		-17	-44
21	0	0.622742		-17	-44
21	0	0.623804		-30	-57
21	0	0.624867		-17	-44
21	0	0.62593		-30	-57
21	0	0.626993		-30	-57
21	0	0.628055		-30	-44
21	0	0.629118		-17	-57
21	0	0.630181		-17	-57
21	0	0.631243		-30	-44
21	0	0.632306		-30	-57
21	0	0.633369		-17	-44
21	0	0.634431		-17	-44
21	0	0.635494		-17	-44
21	0	0.636557		-30	-44
21	0	0.63762		-17	-57
21	0	0.638682		-30	-57
21	0	0.639745		-30	-57
21	0	0.640808		-17	-44
21	0	0.64187		-30	-44
21	0	0.642933		-30	-44
21	0	0.643996		-17	-44
21	0	0.645058		-17	-44
21	0	0.646121		-30	-44
21	0	0.647184		-17	-44
21	0	0.648247		-17	-44
21	0	0.649309		-17	-57
21	0	0.650372		-17	-44
21	0	0.651435		-17	-44
21	0	0.652497		-30	-44
21	0	0.65356		-17	-57
21	0	0.654623		-30	-57
21	0	0.655685		-30	-44
21	0	0.656748		-30	-44
21	0	0.657811		-17	-44
21	0	0.658874		-30	-44
21	0	0.659936		-30	-44
21	0	0.660999		-17	-57
21	0	0.662062		-30	-44
21	0	0.663124		-17	-57
21	0	0.664187		-17	-44
23	0	0.66525		-17	-44
23	0	0.666312		-30	-57
23	0	0.667375		-17	-57
23	0	0.668438		-17	-44
23	0	0.669501		-30	-57
23	0	0.670563		-30	-44
23	0	0.671626		-30	-57
23	0	0.672689		-17	-57
23	0	0.673751		-17	-57
23	0	0.674814		-17	-57
23	0	0.675877		-30	-44
23	0	0.676939		-17	-57
23	0	0.678002		-17	-44
23	0	0.679065		-17	-57
23	0	0.680128		-30	-57
23	0	0.68119		-30	-44
23	0	0.682253		-30	-44
23	0	0.683316		-17	-57
23	0	0.684378		-17	-44
23	0	0.685441		-30	-44
23	0	0.686504		-30	-57
23	0	0.687566		-30	-44
23	0	0.688629		-17	-57
23	0	0.689692		-30	-44
23	0	0.690755		-30	-44
23	0	0.691817		-17	-57
23	0	0.69288		-30	-57
23	0	0.693943		-30	-57
23	0	0.695005		-17	-57
23	0	0.696068		-30	-44
23	0	0.697131		-30	-44
23	0	0.698193		-17	-44
23	0	0.699256		-17	-57
23	0	0.700319		-30	-57
23	0	0.701382		-17	-44
23	0	0.702444		-30	-57
25	0	0.703507		-17	-44
25	0	0.70457		-17	-57
25	0	0.705632		-17	-57
25	0	0.706695		-17	-44
25	0	0.707758		-17	-57
25	0	0.70882		-17	-57
25	0	0.709883		-17	-57
25	0	0.710946		-30	-44
25	0	0.712008		-30	-44
25	0	0.713071		-17	-44
25	0	0.714134		-17	-44
25	0	0.715197		-30	-44
25	0	0.716259		-30	-57
25	0	0.717322		-30	-44
25	0	0.718385		-30	-57
25	0	0.719447		-30	-44
25	0	0.72051		-17	-57
25	0	0.721573		-17	-44
25	0	0.722636		-17	-57
25	0	0.723698		-30	-57
25	0	0.724761		-17	-57
25	0	0.725824		-17	-57
25	0	0.726886		-17	-44
25	0	0.727949		-30	-57
25	0	0.729012		-30	-57
25	0	0.730074		-17	-44
25	0	0.731137		-30	-44
25	0	0.7322		-30	-57
25	0	0.733262		-17	-44
25	0	0.734325		-17	-44
25	0	0.735388		-17	-57
25	0	0.736451		-30	-57
25	0	0.737513		-30	-44
25	0	0.738576		-30	-44
25	0	0.739639		-17	-57
25	0	0.740701		-30	-57
25	0	0.741764		-30	-44
25	0	0.742827		-17	-57
25	0	0.743889		-30	-57
25	0	0.744952		-17	-57
25	0	0.746015		-30	-44
25	0	0.747078		-17	-57
25	0	0.74814		-17	-57
25	0	0.749203		-30	-44
25	0	0.750266		-30	-44
25	0	0.751328		-17	-44
25	0	0.752391		-30	-44
25	0	0.753454		-30	-44
25	0	0.754516		-30	-57
25	0	0.755579		-17	-44
25	0	0.756642		-30	-44
25	0	0.757705		-30	-44
25	0	0.758767		-17	-57
25	0	0.75983		-30	-44
25	0	0.760893		-30	-57
25	0	0.761955		-17	-44
25	0	0.763018		-30	-44
25	0	0.764081		-17	-57
25	0	0.765143		-17	-44
25	0	0.766206		-17	-57
25	0	0.767269		-17	-57
25	0	0.768332		-17	-44
25	0	0.769394		-30	-57
25	0	0.770457		-30	-44
26.5	0	0.77152		-30	-57
26.5	0	0.772582		-17	-57
26.5	0	0.773645		-17	-57
26.5	0	0.774708		-17	-44
26.5	0	0.77577		-17	-44
26.5	0	0.776833		-17	-57
26.5	0	0.777896		-17	-57
26.5	0	0.778959		-30	-44
26.5	0	0.780021		-17	-44
26.5	0	0.781084		-30	-57
26.5	0	0.782147		-30	-57
26.5	0	0.783209		-30	-57
26.5	0	0.784272		-17	-44
26.5	0	0.785335		-17	-57
26.5	0	0.786397		-17	-44
26.5	0	0.78746		-17	-57
26.5	0	0.788523		-30	-44
26.5	0	0.789586		-17	-57
26.5	0	0.790648		-17	-44
26.5	0	0.791711		-17	-44
26.5	0	0.792774		-30	-57
26.5	0	0.793836		-30	-44
26.5	0	0.794899		-17	-44
26.5	0	0.795962		-17	-57
26.5	0	0.797024		-30	-57
26.5	0	0.798087		-30	-57
26.5	0	0.79915		-17	-57
26.5	0	0.800213		-17	-44
26.5	0	0.801275		-30	-57
26.5	0	0.802338		-30	-44
26.5	0	0.803401		-30	-57
26.5	0	0.804463		-30	-57
27.5	0	0.805526		-17	-57
27.5	0	0.806589		-30	-44
27.5	0	0.807651		-30	-44
27.5	0	0.808714		-30	-57
27.5	0	0.809777		-30	-57
27.5	0	0.81084		-30	-44
27.5	0	0.811902		-17	-57
27.5	0	0.812965		-17	-57
27.5	0	0.814028		-17	-44
27.5	0	0.81509		-17	-57
27.5	0	0.816153		-30	-44
27.5	0	0.817216		-17	-44
27.5	0	0.818278		-17	-57
27.5	0	0.819341		-17	-44
27.5	0	0.820404		-17	-44
27.5	0	0.821467		-17	-44
27.5	0	0.822529		-17	-44
27.5	0	0.823592		-30	-57
27.5	0	0.824655		-30	-57
27.5	0	0.825717		-17	-57
27.5	0	0.82678		-17	-57
27.5	0	0.827843		-17	-44
27.5	0	0.828905		-30	-44
27.5	0	0.829968		-30	-44
27.5	0	0.831031		-30	-57
27.5	0	0.832094		-17	-44
27.5	0	0.833156		-30	-57
27.5	0	0.834219		-17	-44
27.5	0	0.835282		-30	-57
27.5	0	0.836344		-17	-57
27.5	0	0.837407		-17	-57
27.5	0	0.83847		-17	-44
27.5	0	0.839532		-17	-44
27.5	0	0.840595		-30	-44
27.5	0	0.841658		-17	-57
27.5	0	0.842721		-30	-44
27.5	0	0.843783		-17	-44
27.5	0	0.844846		-30	-57
28.5	0	0.845909		-17	-44
28.5	0	0.846971		-17	-44
28.5	0	0.848034		-17	-44
28.5	0	0.849097		-30	-44
28.5	0	0.850159		-30	-57
28.5	0	0.851222		-30	-57
28.5	0	0.852285		-30	-44
28.5	0	0.853347		-17	-44
28.5	0	0.85441		-30	-57
28.5	0	0.855473		-30	-44
28.5	0	0.856536		-30	-57
28.5	0	0.857598		-30	-44
28.5	0	0.858661		-17	-57
28.5	0	0.859724		-17	-44
28.5	0	0.860786		-17	-57
28.5	0	0.861849		-30	-44
28.5	0	0.862912		-17	-44
28.5	0	0.863975		-17	-57
28.5	0	0.865037		-17	-44
28.5	0	0.8661		-30	-57
28.5	0	0.867163		-17	-57
29.5	0	0.868225		-30	-44
29.5	0	0.869288		-17	-57
29.5	0	0.870351		-17	-57
29.5	0	0.871413		-17	-57
29.5	0	0.872476		-30	-44
29.5	0	0.873539		-30	-57
29.5	0	0.874601		-30	-57
29.5	0	0.875664		-30	-57
29.5	0	0.876727		-17	-44
29.5	0	0.87779		-30	-57
29.5	0	0.878852		-17	-44
29.5	0	0.879915		-17	-57
29.5	0	0.880978		-17	-44
29.5	0	0.88204		-30	-57
29.5	0	0.883103		-17	-57
29.5	0	0.884166		-30	-57
29.5	0	0.885228		-17	-57
29.5	0	0.886291		-17	-44
29.5	0	0.887354		-30	-57
29.5	0	0.888417		-17	-57
29.5	0	0.889479		-17	-44
29.5	0	0.890542		-17	-44
29.5	0	0.891605		-17	-57
29.5	0	0.892667		-17	-44
29.5	0	0.89373		-17	-44
29.5	0	0.894793		-17	-57
29.5	0	0.895855		-17	-57
29.5	0	0.896918		-17	-44
29.5	0	0.897981		-30	-44
29.5	0	0.899044		-30	-57
29.5	0	0.900106		-17	-57
29.5	0	0.901169		-30	-44
29.5	0	0.902232		-17	-44
29.5	0	0.903294		-17	-44
29.5	0	0.904357		-17	-44
29.5	0	0.90542		-17	-44
29.5	0	0.906482		-30	-57
29.5	0	0.907545		-30	-57
29.5	0	0.908608		-17	-44
29.5	0	0.909671		-17	-57
29.5	0	0.910733		-30	-57
29.5	0	0.911796		-30	-44
29.5	0	0.912859		-30	-57
29.5	0	0.913921		-30	-57
29.5	0	0.914984		-17	-44
29.5	0	0.916047		-30	-44
29.5	0	0.917109		-17	-57
29.5	0	0.918172		-30	-57
29.5	0	0.919235		-30	-44
29.5	0	0.920298		-17	-57
29.5	0	0.92136		-17	-57
29.5	0	0.922423		-17	-44
29.5	0	0.923486		-17	-57
29.5	0	0.924548		-30	-44
29.5	0	0.925611		-30	-44
29.5	0	0.926674		-17	-57
29.5	0	0.927736		-30	-57
29.5	0	0.928799		-17	-57
29.5	0	0.929862		-17	-57
29.5	0	0.930925		-17	-44
29.5	0	0.931987		-17	-57
29.5	0	0.93305		-30	-57
29.5	0	0.934113		-30	-44
29.5	0	0.935175		-17	-57
29.5	0	0.936238		-17	-57
29.5	0	0.937301		-30	-44
29.5	0	0.938363		-30	-44
29.5	0	0.939426		-17	-57
29.5	0	0.940489		-17	-44
29.5	0	0.941552		-17	-44
29.5	0	0.942614		-30	-44
29.5	0	0.943677		-30	-57
29.5	0	0.94474		-17	-44
29.5	0	0.945802		-17	-57
29.5	0	0.946865		-30	-44
29.5	0	0.947928		-17	-44
29.5	0	0.94899		-30	-57
29.5	0	0.950053		-17	-57
29.5	0	0.951116		-17	-44
29.5	0	0.952179		-17	-44
29.5	0	0.953241		-17	-57
29.5	0	0.954304		-17	-44
29.5	0	0.955367		-30	-44
29.5	0	0.956429		-30	-44
29.5	0	0.957492		-17	-44
29.5	0	0.958555		-30	-57
29.5	0	0.959617		-30	-57
29.5	0	0.96068		-17	-57
29.5	0	0.961743		-17	-44
29.5	0	0.962806		-17	-57
29.5	0	0.963868		-17	-57
29.5	0	0.964931		-17	-57
29.5	0	0.965994		-30	-57
29.5	0	0.967056		-17	-44
29.5	0	0.968119		-30	-44
29.5	0	0.969182		-30	-44
29.5	0	0.970244		-17	-44
29.5	0	0.971307		-17	-44
29.5	0	0.97237		-17	-57
29.5	0	0.973433		-17	-57
29.5	0	0.974495		-30	-44
29.5	0	0.975558		-30	-57
29.5	0	0.976621		-17	-57
29.5	0	0.977683		-30	-44
29.5	0	0.978746		-30	-57
29.5	0	0.979809		-17	-57
29.5	0	0.980871		-17	-57
29.5	0	0.981934		-30	-57
29.5	0	0.982997		-17	-57
29.5	0	0.98406		-17	-44
29.5	0	0.985122		-30	-57
29.5	0	0.986185		-30	-57
29.5	0	0.987248		-17	-57
29.5	0	0.98831		-30	-44
29.5	0	0.989373		-30	-57
29.5	0	0.990436		-30	-44
29.5	0	0.991498		-17	-44
29.5	0	0.992561		-30	-44
29.5	0	0.993624		-30	-44
29.5	0	0.994686		-17	-57
29.5	0	0.995749		-17	-57
29.5	0	0.996812		-17	-57
29.5	0	0.997875		-17	-57
29.5	0	0.998937		-17	-57
29.5	0	1		-30	-57
-105.986	1		0.00109051	-17	-57	0.0712008	0.0141767
-105.986	1		0.00218102	-30	-57	0.0712008	0.0141767
-105.986	1		0.00327154	-17	-44	0.0712008	0.0141767
-105.986	1		0.00436205	-30	-44	0.0712008	0.0141767
-105.986	1		0.00545256	-17	-57	0.0712008	0.0141767
-105.986	1		0.00654308	-17	-44	0.0712008	0.0141767
-105.986	1		0.00763359	-17	-57	0.0712008	0.0141767
-105.986	1		0.0087241	-30	-57	0.0712008	0.0141767
-105.986	1		0.00981461	-17	-44	0.0712008	0.0141767
-105.986	1		0.0109051	-17	-44	0.0712008	0.0141767
-105.986	1		0.0119956	-17	-44	0.0712008	0.0141767
-105.986	1		0.0130862	-17	-44	0.0712008	0.0141767
-105.986	1		0.0141767	-17	-44	0.0712008	0.0141767
-44	0		0.0152672	-30	-57
-44	0		0.0163577	-30	-57
-44	0		0.0174482	-17	-44
-44	0		0.0185387	-30	-44
-38.5	0		0.0196292	-17	-57
-38.5	0		0.0207197	-17	-44
-38.5	0		0.0218103	-17	-57
-34.5	0		0.0229008	-30	-57
-34.5	0		0.0239913	-30	-44
-28.5	0		0.0250818	-17	-57
-25.75	0		0.0261723	-17	-57
-25.75	0		0.0272628	-30	-57
-25.75	0		0.0283533	-30	-44
-25.75	0		0.0294438	-30	-44
-25.75	0		0.0305344	-17	-44
-23.25	0		0.0316249	-17	-57
-20.75	0		0.0327154	-17	-57
-20.75	0		0.0338059	-17	-44
-20.75	0		0.0348964	-17	-44
-18.25	0		0.0359869	-17	-44
-18.25	0		0.0370774	-30	-57
-18.25	0		0.0381679	-17	-57
-18.25	0		0.0392585	-17	-57
-15.75	0		0.040349	-30	-44
-15.75	0		0.0414395	-30	-57
-15.75	0		0.04253	-17	-57
-15.75	0		0.0436205	-17	-57
-15.75	0		0.044711	-30	-57
-15.75	0		0.0458015	-30	-57
-15.75	0		0.046892	-17	-44
-13.25	0		0.0479826	-17	-57
-13.25	0		0.0490731	-17	-44
-13.25	0		0.0501636	-30	-44
-13.25	0		0.0512541	-17	-57
-10.75	0		0.0523446	-30	-57
-10.75	0		0.0534351	-17	-44
-10.75	0		0.0545256	-17	-44
-10.75	0		0.0556161	-17	-57
-10.75	0		0.0567067	-30	-57
-10.75	0		0.0577972	-17	-44
-10.75	0		0.0588877	-17	-44
-10.75	0		0.0599782	-30	-57
-10.75	0		0.0610687	-17	-44
-10.75	0		0.0621592	-30	-44
-8.25	0		0.0632497	-30	-44
-8.25	0		0.0643402	-30	-57
-8.25	0		0.0654308	-30	-44
-8.25	0		0.0665213	-17	-57
-8.25	0		0.0676118	-30	-57
-6	0		0.0687023	-17	-57
-6	0		0.0697928	-17	-44
-6	0		0.0708833	-30	-57
-6	0		0.0719738	-17	-44
-6	0		0.0730643	-30	-57
-6	0		0.0741549	-30	-44
-6	0		0.0752454	-17	-44
-6	0		0.0763359	-17	-57
-6	0		0.0774264	-17	-44
-6	0		0.0785169	-17	-57
-6	0		0.0796074	-17	-57
-6	0		0.0806979	-30	-44
-6	0		0.0817884	-30	-57
-6	0		0.082879	-30	-44
-6	0		0.0839695	-30	-44
-6	0		0.08506	-17	-44
-6	0		0.0861505	-30	-44
-6	0		0.087241	-30	-57
-6	0		0.0883315	-30	-57
-6	0		0.089422	-17	-44
-6	0		0.0905125	-17	-57
-6	0		0.0916031	-17	-44
-6	0		0.0926936	-17	-44
-6	0		0.0937841	-17	-44
-6	0		0.0948746	-17	-57
-6	0		0.0959651	-30	-57
-6	0		0.0970556	-17	-57
-6	0		0.0981461	-30	-57
-4	0		0.0992366	-30	-57
-4	0		0.100327	-30	-44
-4	0		0.101418	-17	-57
-4	0		0.102508	-17	-57
-4	0		0.103599	-17	-57
-4	0		0.104689	-30	-57
-4	0		0.10578	-17	-57
-4	0		0.10687	-30	-44
-4	0		0.107961	-17	-44
-4	0		0.109051	-17	-44
-4	0		0.110142	-30	-44
-4	0		0.111232	-17	-44
-4	0		0.112323	-30	-57
-4	0		0.113413	-17	-57
-4	0		0.114504	-17	-44
-4	0		0.115594	-30	-44
-4	0		0.116685	-30	-44
-4	0		0.117775	-30	-57
-4	0		0.118866	-30	-57
-4	0		0.119956	-17	-57
-4	0		0.121047	-30	-57
-4	0		0.122137	-30	-44
-2	0		0.123228	-17	-44
-2	0		0.124318	-17	-57
-2	0		0.125409	-17	-57
-2	0		0.126499	-30	-57
-2	0		0.12759	-17	-57
-2	0		0.12868	-30	-57
-2	0		0.129771	-17	-44
-2	0		0.130862	-30	-44
-2	0		0.131952	-17	-57
-2	0		0.133043	-17	-57
-2	0		0.134133	-17	-57
-2	0		0.135224	-30	-44
-2	0		0.136314	-30	-44
-2	0		0.137405	-30	-57
-2	0		0.138495	-17	-57
-2	0		0.139586	-30	-44
-2	0		0.140676	-17	-44
-2	0		0.141767	-30	-57
-2	0		0.142857	-30	-57
-2	0		0.143948	-30	-57
-2	0		0.145038	-30	-44
-2	0		0.146129	-17	-44
-2	0		0.147219	-17	-44
-2	0		0.14831	-30	-57
-2	0		0.1494	-17	-44
-2	0		0.150491	-30	-57
-2	0		0.151581	-17	-57
-2	0		0.152672	-17	-44
-2	0		0.153762	-17	-44
-2	0		0.154853	-17	-44
-2	0		0.155943	-17	-57
-2	0		0.157034	-17	-44
-2	0		0.158124	-30	-44
-2	0		0.159215	-30	-44
-2	0		0.160305	-30	-57
-2	0		0.161396	-30	-44
-2	0		0.162486	-17	-44
-2	0		0.163577	-17	-44
-2	0		0.164667	-30	-57
-0.5	0		0.165758	-17	-44
-0.5	0		0.166848	-30	-57
-0.5	0		0.167939	-30	-57
-0.5	0		0.169029	-17	-57
-0.5	0		0.17012	-30	-57
-0.5	0		0.17121	-30	-57
-0.5	0		0.172301	-17	-57
-0.5	0		0.173391	-30	-57
-0.5	0		0.174482	-17	-57
-0.5	0		0.175573	-30	-57
-0.5	0		0.176663	-30	-57
-0.5	0		0.177754	-30	-44
-0.5	0		0.178844	-30	-44
-0.5	0		0.179935	-30	-57
-0.5	0		0.181025	-30	-57
-0.5	0		0.182116	-30	-44
-0.5	0		0.183206	-17	-57
-0.5	0		0.184297	-17	-57
-0.5	0		0.185387	-30	-44
-0.5	0		0.186478	-17	-57
0	1		0.187568	-30	-57	0.0712008	0.0141767
0	0		0.188659	-17	-57
0	1		0.189749	-17	-44	0.0712008	0.0141767
0	1		0.19084	-30	-57	0.0712008	0.0141767
0	1		0.19193	-17	-57	0.0712008	0.0141767
0	0		0.193021	-30	-44
0	0		0.194111	-30	-57
0	1		0.195202	-30	-57	0.0712008	0.0141767
0	0		0.196292	-30	-57
0	0		0.197383	-17	-44
0	0		0.198473	-17	-57
0	1		0.199564	-17	-44	0.0712008	0.0141767
0	0		0.200654	-30	-57
0	0		0.201745	-30	-44
0	0		0.202835	-30	-44
0	1		0.203926	-30	-44	0.0712008	0.0141767
0	0		0.205016	-30	-44
0	1		0.206107	-17	-57	0.0712008	0.0141767
0	0		0.207197	-30	-57
0	0		0.208288	-17	-44
0	0		0.209378	-30	-44
0	1		0.210469	-30	-44	0.0712008	0.0141767
0	1		0.211559	-30	-44	0.0712008	0.0141767
0	0		0.21265	-30	-44
0	1		0.21374	-30	-57	0.0712008	0.0141767
0	0		0.214831	-17	-57
0	0		0.215921	-17	-44
0	1		0.217012	-17	-44	0.0712008	0.0141767
0	1		0.218103	-17	-44	0.0712008	0.0141767
0	0		0.219193	-17	-44
0	0		0.220284	-30	-44
0	0		0.221374	-30	-44
0	0		0.222465	-17	-57
0	1		0.223555	-30	-57	0.0712008	0.0141767
0	0		0.224646	-17	-57
0	1		0.225736	-30	-57	0.0712008	0.0141767
0	0		0.226827	-30	-44
0	0		0.227917	-30	-44
0	0		0.229008	-17	-44
0	0		0.230098	-17	-44
0	0		0.231189	-30	-44
0	0		0.232279	-30	-57
0	1		0.23337	-30	-44	0.0712008	0.0141767
0	0		0.23446	-17	-57
0	1		0.235551	-17	-44	0.0712008	0.0141767
0	0		0.236641	-17	-57
0	1		0.237732	-17	-57	0.0712008	0.0141767
0	0		0.238822	-30	-57
0	0		0.239913	-17	-57
0	0		0.241003	-17	-44
0	0		0.242094	-17	-44
0	0		0.243184	-30	-44
0	1		0.244275	-17	-44	0.0712008	0.0141767
0	0		0.245365	-30	-57
0	0		0.246456	-30	-44
0	0		0.247546	-30	-57
0	0		0.248637	-30	-44
0	0		0.249727	-30	-57
0	1		0.250818	-30	-44	0.0712008	0.0141767
0	0		0.251908	-17	-57
0	0		0.252999	-30	-57
0	0		0.254089	-17	-44
0	0		0.25518	-17	-44
0	1		0.25627	-30	-44	0.0712008	0.0141767
0	0		0.257361	-17	-57
0	0		0.258451	-30	-57
0	0		0.259542	-17	-57
0	0		0.260632	-17	-44
0	0		0.261723	-17	-44
0	0		0.262814	-30	-57
0	1		0.263904	-17	-44	0.0712008	0.0141767
0	0		0.264995	-30	-57
0	1		0.266085	-30	-44	0.0712008	0.0141767
0	1		0.267176	-30	-44	0.0712008	0.0141767
0	1		0.268266	-17	-44	0.0712008	0.0141767
0	0		0.269357	-30	-44
0	0		0.270447	-17	-57
0	1		0.271538	-30	-44	0.0712008	0.0141767
0	0		0.272628	-30	-44
0	0		0.273719	-17	-57
0	0		0.274809	-30	-57
0	0		0.2759	-30	-44
0	1		0.27699	-17	-44	0.0712008	0.0141767
0	0		0.278081	-17	-44
0	0		0.279171	-30	-57
0	1		0.280262	-17	-44	0.0712008	0.0141767
0	0		0.281352	-17	-57
0	0		0.282443	-30	-44
0	1		0.283533	-30	-44	0.0712008	0.0141767
0	0		0.284624	-30	-57
0	1		0.285714	-30	-57	0.0712008	0.0141767
0	1		0.286805	-30	-44	0.0712008	0.0141767
0	1		0.287895	-17	-57	0.0712008	0.0141767
0	0		0.288986	-17	-44
0	0		0.290076	-17	-57
0	0		0.291167	-30	-44
0	1		0.292257	-30	-57	0.0712008	0.0141767
0	0		0.293348	-30	-57
0	0		0.294438	-30	-57
0	1		0.295529	-17	-44	0.0712008	0.0141767
0	1		0.296619	-17	-44	0.0712008	0.0141767
0	1		0.29771	-30	-44	0.0712008	0.0141767
0	1		0.2988	-17	-44	0.0712008	0.0141767
0	0		0.299891	-30	-44
0	0		0.300981	-17	-44
0	0		0.302072	-17	-57
0	1		0.303162	-30	-57	0.0712008	0.0141767
0	1		0.304253	-17	-44	0.0712008	0.0141767
0	1		0.305344	-30	-57	0.0712008	0.0141767
0	1		0.306434	-30	-57	0.0712008	0.0141767
0	1		0.307525	-17	-44	0.0712008	0.0141767
0	1		0.308615	-30	-57	0.0712008	0.0141767
0	0		0.309706	-17	-57
0	1		0.310796	-17	-57	0.0712008	0.0141767
0	0		0.311887	-30	-44
0	0		0.312977	-30	-44
0	0		0.314068	-17	-57
0	1		0.315158	-17	-44	0.0712008	0.0141767
0	1		0.316249	-30	-57	0.0712008	0.0141767
0	1		0.317339	-30	-44	0.0712008	0.0141767
0	1		0.31843	-17	-44	0.0712008	0.0141767
0	0		0.31952	-17	-44
0	1		0.320611	-30	-57	0.0712008	0.0141767
0	0		0.321701	-17	-57
0	1		0.322792	-30	-57	0.0712008	0.0141767
0	0		0.323882	-30	-44
0	0		0.324973	-17	-44
0	1		0.326063	-30	-44	0.0712008	0.0141767
0	0		0.327154	-30	-57
0	0		0.328244	-17	-44
0	1		0.329335	-17	-57	0.0712008	0.0141767
0	0		0.330425	-17	-57
0	0		0.331516	-17	-57
0	0		0.332606	-30	-44
0	0		0.333697	-30	-57
0	0		0.334787	-30	-44
0	0		0.335878	-30	-44
0	1		0.336968	-17	-44	0.0712008	0.0141767
0	1		0.338059	-30	-44	0.0712008	0.0141767
0	0		0.339149	-30	-57
0	0		0.34024	-17	-44
0	1		0.34133	-17	-57	0.0712008	0.0141767
0	1		0.342421	-17	-44	0.0712008	0.0141767
0	1		0.343511	-30	-44	0.0712008	0.0141767
0	1		0.344602	-17	-44	0.0712008	0.0141767
0	1		0.345692	-30	-57	0.0712008	0.0141767
0	0		0.346783	-30	-44
0	1		0.347874	-17	-44	0.0712008	0.0141767
0	0		0.348964	-30	-44
0	0		0.350055	-17	-57
0	0		0.351145	-17	-44
0	1		0.352236	-30	-44	0.0712008	0.0141767
0	0		0.353326	-30	-44
0	1		0.354417	-17	-57	0.0712008	0.0141767
0	0		0.355507	-30	-57
0	1		0.356598	-17	-57	0.0712008	0.0141767
0	1		0.357688	-30	-44	0.0712008	0.0141767
0	0		0.358779	-30	-44
0	0		0.359869	-30	-57
0	1		0.36096	-17	-44	0.0712008	0.0141767
0	0		0.36205	-17	-57
0	1		0.363141	-30	-44	0.0712008	0.0141767
0	0		0.364231	-17	-44
0	1		0.365322	-30	-57	0.0712008	0.0141767
0	1		0.366412	-30	-57	0.0712008	0.0141767
0	0		0.367503	-30	-44
0	1		0.368593	-30	-57	0.0712008	0.0141767
0	0		0.369684	-17	-57
0	0		0.370774	-17	-44
0	0		0.371865	-30	-57
0	1		0.372955	-17	-44	0.0712008	0.0141767
0	0		0.374046	-17	-44
0	0		0.375136	-30	-44
0	0		0.376227	-17	-57
0	0		0.377317	-30	-57
0	0		0.378408	-30	-57
0	1		0.379498	-30	-57	0.0712008	0.0141767
0	0		0.380589	-17	-44
0	0		0.381679	-17	-57
0	1		0.38277	-30	-44	0.0712008	0.0141767
0	0		0.38386	-30	-44
0	0		0.384951	-17	-57
0	0		0.386041	-17	-44
0	0		0.387132	-30	-57
0	1		0.388222	-17	-57	0.0712008	0.0141767
0	1		0.389313	-30	-57	0.0712008	0.0141767
0	0		0.390403	-17	-57
0	1		0.391494	-17	-57	0.0712008	0.0141767
0	0		0.392585	-30	-57
0	0		0.393675	-30	-57
0	0		0.394766	-30	-44
0	1		0.395856	-17	-57	0.0712008	0.0141767
0	0		0.396947	-17	-44
0	1		0.398037	-30	-57	0.0712008	0.0141767
0	0		0.399128	-30	-57
0	0		0.400218	-17	-57
0	1		0.401309	-30	-44	0.0712008	0.0141767
0	0		0.402399	-30	-44
0	0		0.40349	-17	-44
0	0		0.40458	-17	-57
0	0		0.405671	-17	-44
0	0		0.406761	-17	-44
0	0		0.407852	-17	-57
0	1		0.408942	-17	-44	0.0712008	0.0141767
0	1		0.410033	-30	-57	0.0712008	0.0141767
0	1		0.411123	-17	-44	0.0712008	0.0141767
0	0		0.412214	-30	-44
0	0		0.413304	-30	-44
0	0		0.414395	-17	-44
0	1		0.415485	-17	-57	0.0712008	0.0141767
0	0		0.416576	-17	-57
0	1		0.417666	-17	-44	0.0712008	0.0141767
0	1		0.418757	-30	-44	0.0712008	0.0141767
0	1		0.419847	-30	-57	0.0712008	0.0141767
0	1		0.420938	-30	-57	0.0712008	0.0141767
0	0		0.422028	-17	-44
0	1		0.423119	-17	-57	0.0712008	0.0141767
0	1		0.424209	-17	-44	0.0712008	0.0141767
0	0		0.4253	-17	-44
0	0		0.42639	-17	-44
0	0		0.427481	-30	-44
0	0		0.428571	-17	-57
0	0		0.429662	-17	-44
0	0		0.430752	-30	-44
0	0		0.431843	-17	-44
0	1		0.432933	-30	-44	0.0712008	0.0141767
0	0		0.434024	-30	-44
0	0		0.435115	-30	-57
0	0		0.436205	-17	-57
0	0		0.437296	-30	-44
0	0		0.438386	-17	-44
0	1		0.439477	-17	-44	0.0712008	0.0141767
0	0		0.440567	-17	-44
0	0		0.441658	-17	-57
0	0		0.442748	-17	-57
0	0		0.443839	-30	-57
0	0		0.444929	-17	-57
0	0		0.44602	-17	-44
0	0		0.44711	-30	-44
0	0		0.448201	-30	-44
0	0		0.449291	-30	-44
0	0		0.450382	-30	-57
0	0		0.451472	-17	-44
0	0		0.452563	-30	-57
0	0		0.453653	-30	-44
0	1		0.454744	-17	-57	0.0712008	0.0141767
0	0		0.455834	-30	-57
0	0		0.456925	-17	-57
0	0		0.458015	-17	-44
0	0		0.459106	-30	-57
0	0		0.460196	-30	-44
0	0		0.461287	-17	-44
0	0		0.462377	-17	-44
0	0		0.463468	-30	-57
0	0		0.464558	-17	-44
0	0		0.465649	-30	-44
0	0		0.466739	-30	-44
0	1		0.46783	-17	-44	0.0712008	0.0141767
0	0		0.46892	-17	-44
0	0		0.470011	-30	-57
0	1		0.471101	-17	-57	0.0712008	0.0141767
0	1		0.472192	-30	-57	0.0712008	0.0141767
0	0		0.473282	-30	-57
0	1		0.474373	-30	-57	0.0712008	0.0141767
0	0		0.475463	-30	-57
0	0		0.476554	-17	-57
0	0		0.477645	-17	-57
0	0		0.478735	-17	-44
0	1		0.479826	-30	-57	0.0712008	0.0141767
0	1		0.480916	-17	-57	0.0712008	0.0141767
0	1		0.482007	-30	-57	0.0712008	0.0141767
0	0		0.483097	-30	-57
0	1		0.484188	-17	-57	0.0712008	0.0141767
0	0		0.485278	-17	-44
0	0		0.486369	-30	-57
0	1		0.487459	-17	-57	0.0712008	0.0141767
0	1		0.48855	-30	-57	0.0712008	0.0141767
0	0		0.48964	-17	-57
0	0		0.490731	-30	-44
0	1		0.491821	-17	-44	0.0712008	0.0141767
0	1		0.492912	-17	-57	0.0712008	0.0141767
0	1		0.494002	-17	-44	0.0712008	0.0141767
0	1		0.495093	-30	-57	0.0712008	0.0141767
0	0		0.496183	-30	-57
0	1		0.497274	-30	-44	0.0712008	0.0141767
0	0		0.498364	-30	-44
0	0		0.499455	-30	-57
0	0		0.500545	-30	-57
0	0		0.501636	-17	-44
0	0		0.502726	-17	-57
0	0		0.503817	-30	-44
0	0		0.504907	-30	-57
0	1		0.505998	-30	-44	0.0712008	0.0141767
0	1		0.507088	-30	-57	0.0712008	0.0141767
0	1		0.508179	-30	-44	0.0712008	0.0141767
0	0		0.509269	-17	-57
0	0		0.51036	-30	-57
0	0		0.51145	-17	-57
0	0		0.512541	-17	-57
0	0		0.513631	-17	-44
0	0		0.514722	-30	-57
0	0		0.515812	-30	-44
0	1		0.516903	-17	-44	0.0712008	0.0141767
0	0		0.517993	-30	-57
0	0		0.519084	-17	-57
0	1		0.520175	-30	-57	0.0712008	0.0141767
0	0		0.521265	-30	-57
0	1		0.522355	-17	-44	0.0712008	0.0141767
0	0		0.523446	-17	-44
0	0		0.524537	-17	-57
0	1		0.525627	-30	-44	0.0712008	0.0141767
0	0		0.526718	-30	-44
0	1		0.527808	-17	-57	0.0712008	0.0141767
0	1		0.528899	-30	-57	0.0712008	0.0141767
0	0		0.529989	-30	-44
0	0		0.53108	-17	-44
0	1		0.53217	-17	-57	0.0712008	0.0141767
0	0		0.533261	-17	-44
0	0		0.534351	-30	-44
0	0		0.535442	-17	-57
0	1		0.536532	-30	-57	0.0712008	0.0141767
0	0		0.537623	-30	-44
0	0		0.538713	-30	-57
0	0		0.539804	-17	-57
0	1		0.540894	-17	-57	0.0712008	0.0141767
0	0		0.541985	-30	-44
0	0		0.543075	-30	-44
0	1		0.544166	-17	-44	0.0712008	0.0141767
0	1		0.545256	-17	-57	0.0712008	0.0141767
0	1		0.546347	-17	-44	0.0712008	0.0141767
0	0		0.547437	-17	-57
0	0		0.548528	-17	-44
0	1		0.549618	-17	-44	0.0712008	0.0141767
0	1		0.550709	-17	-44	0.0712008	0.0141767
0	0		0.551799	-30	-57
0	1		0.55289	-17	-44	0.0712008	0.0141767
0	1		0.55398	-17	-57	0.0712008	0.0141767
0	1		0.555071	-17	-57	0.0712008	0.0141767
0	1		0.556161	-30	-44	0.0712008	0.0141767
0	0		0.557252	-17	-44
0	0		0.558342	-17	-57
0	0		0.559433	-17	-57
0	0		0.560523	-30	-57
0	0		0.561614	-17	-44
0	0		0.562704	-17	-44
0	1		0.563795	-30	-44	0.0712008	0.0141767
0	1		0.564885	-17	-44	0.0712008	0.0141767
0	0		0.565976	-17	-57
0	1		0.567067	-30	-57	0.0712008	0.0141767
0	1		0.568157	-17	-44	0.0712008	0.0141767
0	0		0.569248	-17	-44
0	1		0.570338	-17	-57	0.0712008	0.0141767
0	1		0.571429	-17	-57	0.0712008	0.0141767
0	0		0.572519	-17	-44
0	0		0.57361	-17	-57
0	0		0.5747	-30	-44
0	0		0.575791	-17	-57
0	0		0.576881	-17	-44
0	1		0.577972	-30	-44	0.0712008	0.0141767
0	0		0.579062	-30	-44
0	1		0.580153	-17	-44	0.0712008	0.0141767
0	0		0.581243	-17	-57
0	1		0.582334	-30	-57	0.0712008	0.0141767
0	0		0.583424	-30	-57
0	1		0.584515	-30	-57	0.0712008	0.0141767
0	0		0.585605	-30	-44
0	0		0.586696	-17	-44
0	0		0.587786	-17	-57
0	0		0.588877	-17	-44
0	1		0.589967	-30	-44	0.0712008	0.0141767
0	0		0.591058	-30	-57
0	1		0.592148	-30	-57	0.0712008	0.0141767
0	0		0.593239	-17	-57
0	0		0.594329	-17	-44
0	1		0.59542	-17	-44	0.0712008	0.0141767
0	1		0.59651	-30	-57	0.0712008	0.0141767
0	0		0.597601	-17	-57
0	0		0.598691	-17	-44
0	0		0.599782	-30	-57
0	0		0.600872	-30	-57
0	0		0.601963	-30	-57
0	1		0.603053	-30	-57	0.0712008	0.0141767
0	0		0.604144	-17	-44
0	1		0.605234	-30	-57	0.0712008	0.0141767
0	0		0.606325	-30	-57
0	1		0.607415	-30	-44	0.0712008	0.0141767
0	0		0.608506	-30	-57
0	0		0.609596	-30	-44
0	1		0.610687	-30	-44	0.0712008	0.0141767
0	0		0.611778	-17	-57
0	0		0.612868	-30	-44
0	1		0.613959	-30	-44	0.0712008	0.0141767
0	0		0.615049	-17	-57
0	0		0.61614	-17	-44
0	0		0.61723	-17	-57
0	0		0.618321	-17	-57
0	0		0.619411	-17	-57
0	0		0.620502	-17	-44
0	0		0.621592	-17	-44
0	1		0.622683	-17	-44	0.0712008	0.0141767
0	1		0.623773	-17	-44	0.0712008	0.0141767
0	1		0.624864	-30	-44	0.0712008	0.0141767
0	0		0.625954	-30	-57
0	0		0.627045	-17	-44
0	1		0.628135	-17	-44	0.0712008	0.0141767
0	1		0.629226	-17	-44	0.0712008	0.0141767
0	0		0.630316	-30	-44
0	0		0.631407	-30	-57
0	0		0.632497	-30	-44
0	0		0.633588	-30	-44
0	0		0.634678	-17	-44
0	1		0.635769	-30	-57	0.0712008	0.0141767
0	0		0.636859	-17	-44
0	1		0.63795	-30	-57	0.0712008	0.0141767
0	0		0.63904	-17	-57
0	0		0.640131	-30	-44
0	1		0.641221	-17	-57	0.0712008	0.0141767
0	1		0.642312	-17	-57	0.0712008	0.0141767
0	0		0.643402	-17	-57
0	1		0.644493	-17	-44	0.0712008	0.0141767
0	1		0.645583	-17	-44	0.0712008	0.0141767
0	1		0.646674	-30	-44	0.0712008	0.0141767
0	0		0.647764	-30	-44
0	1		0.648855	-30	-57	0.0712008	0.0141767
0	0		0.649945	-30	-44
0	0		0.651036	-30	-57
0	0		0.652126	-17	-57
0	0		0.653217	-17	-44
0	0		0.654308	-30	-44
0	0		0.655398	-17	-57
0	0		0.656489	-30	-44
0	1		0.657579	-17	-57	0.0712008	0.0141767
0	0		0.65867	-17	-57
0	0		0.65976	-17	-57
0	0		0.660851	-30	-44
0	1		0.661941	-30	-44	0.0712008	0.0141767
0	0		0.663032	-30	-57
0	0		0.664122	-17	-57
0	0		0.665213	-17	-57
0	0		0.666303	-17	-57
0	1		0.667394	-17	-57	0.0712008	0.0141767
0	1		0.668484	-30	-44	0.0712008	0.0141767
0	1		0.669575	-30	-44	0.0712008	0.0141767
0	0		0.670665	-30	-57
0	1		0.671756	-17	-44	0.0712008	0.0141767
0	0		0.672846	-30	-57
0	0		0.673937	-30	-44
0	1		0.675027	-17	-44	0.0712008	0.0141767
0	0		0.676118	-17	-44
0	0		0.677208	-30	-44
0	1		0.678299	-30	-57	0.0712008	0.0141767
0	1		0.679389	-30	-44	0.0712008	0.0141767
0	0		0.68048	-17	-57
0	1		0.68157	-17	-57	0.0712008	0.0141767
0	1		0.682661	-30	-57	0.0712008	0.0141767
0	0		0.683751	-17	-44
0	0		0.684842	-30	-44
0	1		0.685932	-17	-57	0.0712008	0.0141767
0	1		0.687023	-30	-57	0.0712008	0.0141767
0	1		0.688113	-30	-44	0.0712008	0.0141767
0	0		0.689204	-17	-44
0	0		0.690294	-17	-57
0	0		0.691385	-17	-44
0	1		0.692475	-17	-44	0.0712008	0.0141767
0	1		0.693566	-17	-57	0.0712008	0.0141767
0	0		0.694656	-17	-57
0	0		0.695747	-17	-57
0	1		0.696837	-17	-44	0.0712008	0.0141767
0	0		0.697928	-17	-44
0	0		0.699019	-30	-44
0	0		0.700109	-30	-57
0	1		0.7012	-30	-57	0.0712008	0.0141767
0	0		0.70229	-17	-57
0	1		0.703381	-17	-57	0.0712008	0.0141767
0	1		0.704471	-17	-57	0.0712008	0.0141767
0	0		0.705562	-30	-57
0	1		0.706652	-30	-57	0.0712008	0.0141767
0	1		0.707743	-17	-44	0.0712008	0.0141767
0	0		0.708833	-17	-44
0	0		0.709924	-30	-57
0	1		0.711014	-30	-44	0.0712008	0.0141767
0	0		0.712105	-17	-44
0	0		0.713195	-30	-57
0	1		0.714286	-30	-57	0.0712008	0.0141767
0	0		0.715376	-17	-57
0	1		0.716467	-17	-57	0.0712008	0.0141767
0	0		0.717557	-17	-44
0	1		0.718648	-17	-57	0.0712008	0.0141767
0	1		0.719738	-30	-44	0.0712008	0.0141767
0	0		0.720829	-30	-57
0	0		0.721919	-30	-44
0	0		0.72301	-30	-57
0	1		0.7241	-30	-57	0.0712008	0.0141767
0	1		0.725191	-30	-44	0.0712008	0.0141767
0	0		0.726281	-30	-57
0	0		0.727372	-17	-57
0	0		0.728462	-30	-44
0	0		0.729553	-30	-44
0	1		0.730643	-30	-44	0.0712008	0.0141767
0	1		0.731734	-17	-44	0.0712008	0.0141767
0	0		0.732824	-17	-57
0	0		0.733915	-30	-44
0	1		0.735005	-17	-44	0.0712008	0.0141767
0	1		0.736096	-30	-57	0.0712008	0.0141767
0	0		0.737186	-17	-44
0	1		0.738277	-30	-44	0.0712008	0.0141767
0	0		0.739367	-30	-44
0	0		0.740458	-17	-44
0	0		0.741549	-30	-44
0	1		0.742639	-17	-57	0.0712008	0.0141767
0	0		0.74373	-17	-44
0	0		0.74482	-17	-57
0	1		0.745911	-17	-44	0.0712008	0.0141767
0	1		0.747001	-17	-57	0.0712008	0.0141767
0	1		0.748092	-17	-44	0.0712008	0.0141767
0	0		0.749182	-30	-57
0	0		0.750273	-17	-57
0	1		0.751363	-30	-57	0.0712008	0.0141767
0	0		0.752454	-17	-57
0	0		0.753544	-17	-44
0	0		0.754635	-30	-57
0	0		0.755725	-30	-44
0	1		0.756816	-17	-44	0.0712008	0.0141767
0	1		0.757906	-30	-57	0.0712008	0.0141767
0	0		0.758997	-17	-44
0	1		0.760087	-30	-57	0.0712008	0.0141767
0	1		0.761178	-17	-44	0.0712008	0.0141767
0	0		0.762268	-30	-44
0	0		0.763359	-30	-44
0	1		0.764449	-30	-44	0.0712008	0.0141767
0	0		0.76554	-17	-44
0	1		0.76663	-17	-44	0.0712008	0.0141767
0	0		0.767721	-17	-57
0	0		0.768811	-17	-57
0	0		0.769902	-30	-44
0	1		0.770992	-17	-44	0.0712008	0.0141767
0	0		0.772083	-17	-44
0	1		0.773173	-30	-57	0.0712008	0.0141767
0	0		0.774264	-17	-57
0	1		0.775354	-30	-44	0.0712008	0.0141767
0	1		0.776445	-30	-44	0.0712008	0.0141767
0	1		0.777535	-17	-44	0.0712008	0.0141767
0	0		0.778626	-30	-44
0	0		0.779716	-17	-57
0	1		0.780807	-30	-44	0.0712008	0.0141767
0	0		0.781897	-17	-57
0	0		0.782988	-30	-44
0	1		0.784079	-30	-44	0.0712008	0.0141767
0	0		0.785169	-17	-44
0	1		0.78626	-30	-57	0.0712008	0.0141767
0	1		0.78735	-17	-44	0.0712008	0.0141767
0	0		0.788441	-17	-44
0	1		0.789531	-17	-44	0.0712008	0.0141767
0	1		0.790622	-17	-44	0.0712008	0.0141767
0	0		0.791712	-17	-44
0	0		0.792803	-17	-57
0	0		0.793893	-17	-44
0	1		0.794984	-30	-57	0.0712008	0.0141767
0	1		0.796074	-17	-44	0.0712008	0.0141767
0	0		0.797165	-17	-44
0	1		0.798255	-30	-57	0.0712008	0.0141767
0	1		0.799346	-17	-57	0.0712008	0.0141767
0	1		0.800436	-30	-57	0.0712008	0.0141767
0	1		0.801527	-30	-57	0.0712008	0.0141767
0	1		0.802617	-17	-44	0.0712008	0.0141767
0	1		0.803708	-17	-44	0.0712008	0.0141767
0	1		0.804798	-17	-57	0.0712008	0.0141767
0	1		0.805889	-30	-44	0.0712008	0.0141767
0	1		0.806979	-17	-57	0.0712008	0.0141767
0	1		0.80807	-30	-57	0.0712008	0.0141767
0	0		0.80916	-17	-44
0	1		0.810251	-17	-44	0.0712008	0.0141767
0	1		0.811341	-30	-57	0.0712008	0.0141767
0	1		0.812432	-17	-57	0.0712008	0.0141767
0	1		0.813522	-17	-44	0.0712008	0.0141767
0	1		0.814613	-30	-44	0.0712008	0.0141767
0	0		0.815703	-17	-57
0	0		0.816794	-30	-57
0	1		0.817884	-30	-44	0.0712008	0.0141767
0	1		0.818975	-30	-44	0.0712008	0.0141767
0	1		0.820065	-30	-57	0.0712008	0.0141767
0	1		0.821156	-30	-44	0.0712008	0.0141767
0	0		0.822246	-30	-44
0	1		0.823337	-30	-44	0.0712008	0.0141767
0	0		0.824427	-17	-44
0	0		0.825518	-30	-44
0	1		0.826608	-30	-44	0.0712008	0.0141767
0.5	0		0.827699	-17	-57
0.5	0		0.82879	-30	-44
0.5	0		0.82988	-30	-44
0.5	0		0.830971	-30	-57
0.5	0		0.832061	-30	-44
0.5	0		0.833152	-30	-57
0.5	0		0.834242	-17	-44
0.5	0		0.835333	-17	-57
0.5	0		0.836423	-30	-57
0.5	0		0.837514	-30	-57
0.5	0		0.838604	-17	-57
0.5	0		0.839695	-30	-44
0.5	0		0.840785	-30	-44
0.5	0		0.841876	-17	-44
0.5	0		0.842966	-17	-57
0.5	0		0.844057	-17	-57
0.5	0		0.845147	-30	-44
0.5	0		0.846238	-17	-44
0.5	0		0.847328	-30	-57
0.5	0		0.848419	-17	-44
0.5	0		0.849509	-17	-44
0.5	0		0.8506	-30	-57
0.5	0		0.85169	-17	-57
0.5	0		0.852781	-17	-57
0.5	0		0.853871	-17	-57
0.5	0		0.854962	-17	-57
1.5	0		0.856052	-17	-57
1.5	0		0.857143	-30	-44
1.5	0		0.858233	-30	-44
1.5	0		0.859324	-17	-44
1.5	0		0.860414	-17	-57
1.5	0		0.861505	-17	-44
1.5	0		0.862595	-30	-57
1.5	0		0.863686	-30	-44
1.5	0		0.864776	-17	-44
1.5	0		0.865867	-17	-57
1.5	0		0.866957	-30	-57
1.5	0		0.868048	-30	-44
1.5	0		0.869138	-30	-57
1.5	0		0.870229	-17	-44
1.5	0		0.87132	-30	-44
1.5	0		0.87241	-30	-44
2.5	0		0.873501	-30	-57
2.5	0		0.874591	-30	-44
2.5	0		0.875682	-17	-44
2.5	0		0.876772	-17	-57
2.5	0		0.877863	-30	-44
2.5	0		0.878953	-30	-44
2.5	0		0.880044	-30	-44
2.5	0		0.881134	-30	-44
2.5	0		0.882225	-30	-44
2.5	0		0.883315	-17	-44
2.5	0		0.884406	-30	-44
2.5	0		0.885496	-17	-44
2.5	0		0.886587	-17	-44
2.5	0		0.887677	-17	-57
2.5	0		0.888768	-17	-44
2.5	0		0.889858	-30	-57
2.5	0		0.890949	-17	-44
2.5	0		0.892039	-17	-44
2.5	0		0.89313	-30	-44
2.5	0		0.89422	-30	-57
2.5	0		0.895311	-17	-57
2.5	0		0.896401	-30	-44
2.5	0		0.897492	-30	-57
2.5	0		0.898582	-30	-44
2.5	0		0.899673	-30	-57
2.5	0		0.900763	-17	-44
2.5	0		0.901854	-17	-44
2.5	0		0.902944	-30	-44
2.5	0		0.904035	-30	-57
2.5	0		0.905125	-30	-57
2.5	0		0.906216	-17	-44
2.5	0		0.907306	-17	-57
2.5	0		0.908397	-30	-57
2.5	0		0.909487	-17	-57
2.5	0		0.910578	-17	-44
2.5	0		0.911668	-17	-57
2.5	0		0.912759	-30	-44
2.5	0		0.91385	-30	-57
2.5	0		0.91494	-17	-44
2.5	0		0.916031	-30	-44
2.5	0		0.917121	-17	-57
2.5	0		0.918212	-17	-57
2.5	0		0.919302	-17	-57
2.5	0		0.920393	-17	-57
2.5	0		0.921483	-30	-57
2.5	0		0.922574	-30	-57
2.5	0		0.923664	-17	-57
2.5	0		0.924755	-17	-44
2.5	0		0.925845	-30	-44
2.5	0		0.926936	-17	-44
2.5	0		0.928026	-17	-57
2.5	0		0.929117	-30	-57
2.5	0		0.930207	-17	-44
2.5	0		0.931298	-17	-57
2.5	0		0.932388	-30	-44
2.5	0		0.933479	-30	-57
2.5	0		0.934569	-17	-57
2.5	0		0.93566	-30	-57
2.5	0		0.93675	-17	-44
2.5	0		0.937841	-17	-44
2.5	0		0.938931	-30	-57
2.5	0		0.940022	-17	-57
2.5	0		0.941112	-30	-57
2.5	0		0.942203	-17	-57
2.5	0		0.943293	-17	-44
2.5	0		0.944384	-30	-44
2.5	0		0.945474	-30	-57
2.5	0		0.946565	-17	-57
2.5	0		0.947655	-17	-44
2.5	0		0.948746	-17	-44
2.5	0		0.949836	-17	-57
2.5	0		0.950927	-17	-57
2.5	0		0.952017	-17	-44
2.5	0		0.953108	-30	-57
2.5	0		0.954198	-30	-44
2.5	0		0.955289	-17	-57
2.5	0		0.956379	-30	-44
2.5	0		0.95747	-17	-44
2.5	0		0.958561	-17	-57
2.5	0		0.959651	-17	-44
2.5	0		0.960742	-17	-57
2.5	0		0.961832	-17	-44
2.5	0		0.962923	-30	-57
2.5	0		0.964013	-30	-57
2.5	0		0.965104	-30	-44
2.5	0		0.966194	-30	-44
2.5	0		0.967285	-30	-44
2.5	0		0.968375	-30	-57
2.5	0		0.969466	-30	-44
2.5	0		0.970556	-17	-44
2.5	0		0.971647	-17	-57
2.5	0		0.972737	-17	-44
2.5	0		0.973828	-17	-57
2.5	0		0.974918	-17	-57
2.5	0		0.976009	-30	-44
2.5	0		0.977099	-30	-57
2.5	0		0.97819	-17	-57
2.5	0		0.97928	-30	-44
2.5	0		0.980371	-30	-44
2.5	0		0.981461	-17	-44
2.5	0		0.982552	-17	-44
2.5	0		0.983642	-30	-44
2.5	0		0.984733	-30	-57
2.5	0		0.985823	-17	-44
2.5	0		0.986914	-17	-44
2.5	0		0.988004	-30	-44
2.5	0		0.989095	-30	-57
2.5	0		0.990185	-30	-57
2.5	0		0.991276	-30	-44
2.5	0		0.992366	-17	-44
2.5	0		0.993457	-17	-57
2.5	0		0.994547	-17	-44
2.5	0		0.995638	-30	-44
2.5	0		0.996728	-17	-44
2.5	0		0.997819	-17	-57
2.5	0		0.998909	-17	-44
2.5	0		1	-17	-44
	0			-17	-57
	0			-30	-44
	0			-30	-57
	0			-17	-57
	0			-30	-57
	0			-30	-44
	0			-30	-57
	0			-30	-44
	0			-17	-44
	0			-17	-57
	0			-17	-57
	0			-30	-57
	0			-17	-44
	0			-30	-57
	0			-17	-44
	0			-17	-44
	0			-17	-44
	0			-30	-57
	0			-30	-57
	0			-30	-44
	0			-17	-57
	0			-30	-44
	0			-30	-57
	0			-17	-57
	0			-30	-44
	0			-17	-57
	0			-30	-57
	0			-30	-57
	0			-17	-57
	0			-30	-44
	0			-17	-57
	0			-17	-44
	0			-30	-57
	0			-17	-57
	0			-17	-57
	0			-17	-57
	0			-17	-57
	0			-30	-57
	0			-17	-44
	0			-17	-44
	0			-17	-57
	0			-30	-44
	0			-17	-44
	0			-17	-44
	0			-17	-44
	0			-17	-57
	0			-30	-44
	0			-30	-44
	0			-17	-44
	0			-17	-57
	0			-17	-44
	0			-30	-57
	0			-17	-44
	0			-30	-57
	0			-17	-44
	0			-17	-44
	0			-17	-57
	0			-17	-44
	0			-30	-44
	0			-30	-44
	0			-17	-44
	0			-17	-44
	0			-17	-44
	0			-17	-57
	0			-30	-44
	0			-30	-44
	0			-17	-57
	0			-30	-57
	0			-30	-44
	0			-30	-44
	0			-30	-44
	0			-30	-57
	0			-30	-44
	0			-17	-57
	0			-30	-44
	0			-30	-57
	0			-17	-44
	0			-17	-57
	0			-17	-57
	0			-30	-44
	0			-17	-57
	0			-30	-44
	0			-30	-57
	0			-30	-57
	0			-17	-57
	0			-17	-57
	0			-30	-44
	0			-17	-44
	0			-17	-44
	0			-17	-57
	0			-30	-44
	0			-17	-44
	0			-30	-57
	0			-30	-44
	0			-30	-44
	0			-17	-57
	0			-17	-44
	0			-30	-57
	0			-30	-44
	0			-30	-44
	0			-17	-44
	0			-30	-57
	0			-30	-57
	0			-30	-44
	0			-30	-44
	0			-17	-57
	0			-17	-57
	0			-17	-57
	0			-17	-57
	0			-30	-57
	0			-30	-44
	0			-17	-44
	0			-17	-44
	0			-17	-57
	0			-30	-44
	0			-30	-44
	0			-30	-44
	0			-17	-57
	0			-17	-57
	0			-30	-57
	0			-17	-44
	0			-17	-44
	0			-30	-57
	0			-30	-57
	0			-17	-44
	0			-17	-44
	0			-30	-44
	0			-30	-44
	0			-30	-57
	0			-30	-44
	0			-17	-44
	0			-17	-57
	0			-30	-44
	0			-17	-44
	0			-30	-44
	0			-17	-57
	0			-30	-57
	0			-17	-44
	0			-17	-44
	0			-17	-57
	0			-30	-44
[truncated: 1 more rows]
