# Supplementary material for: An experimental test of whether financial incentives constitute undue inducement in decision-making
Source: Nat Hum Behav. 2024 Mar 8;8(5):835–45. doi: 10.1038/s41562-024-01817-8 (PMC11132984; doi:10.1038/s41562-024-01817-8)
Supplement: Supplementary file 7 — Statistical source data for Fig. 4. [file 41562_2024_1817_MOESM7_ESM.xlsx]

## Sheet: Figure4A
win	known	infoStr	highInc	se	upper	lower
29.5	0	0.318966	0	0.0373586	0.392188	0.245743
30.5	1	0.297414	0	0.0401311	0.376071	0.218757
69.5	0	0.340517	1	0.042088	0.42301	0.258025
70.5	1	0.474138	1	0.0425324	0.557501	0.390774

## Sheet: Figure4B
betCE	diffHighTr	diffLowTr
-85	0.00560345
-85	0.0112069
-85	0.0148276
-85	0.0202155
-85	0.0247708
-80	0.0288117
-62.5	0.0331221
-62.5	0.037163
-62.5	0.0414734
-62.5	0.0463225
-62.5	0.0503634
-37.5	0.0543659
-37.5	0.0583684
-37.5	0.0623708
-37.5	0.06722
-37.5	0.0715303
-37.5	0.0815878
-37.5	0.0855903
-37.5	0.0895927
-37.5	0.0944418
-37.5	0.0989971
-25	0.102709
-25	0.10642
-17.5	0.11127
-17.5	0.115272
-17.5	0.119313
-17.5	0.124162
-17.5	0.128203
-17.5	0.132611
-17.5	0.13702
-17.5	0.141061
-17.5	0.144681
-17.5	0.148684
-17.5	0.152686
-17.5	0.156689
-17.5	0.160691
-17.5	0.164694
-17.5	0.169102
-7.5	0.173069
-7.5	0.17669
-7.5	0.180658
-7.5	0.184625
-7.5	0.188246
-7.5	0.192248
-7.5	0.196216
-7.5	0.200624
-7.5	0.204245
-7.5	0.208212
-7.5	0.21218
-7.5	0.216147
-7.5	0.220188
-7.5	0.223809
-7.5	0.227776
-7.5	0.231744
-7.5	0.236299
-7.5	0.23992
-7.5	0.244475
0	0.249324
0	0.253036
0	0.258639
0	0.262607
0	0.266917
0	0.271227
0	0.275195
0	0.279162
0	0.282874
0	0.286915
0	0.290627
0	0.294937
0	0.299247
0	0.304096
0	0.308137
0	0.312546
0	0.316954
0	0.322342
0	0.326652
0	0.332256
0	0.337105
0	0.341072
0	0.34646
0	0.351848
0	0.356159
0	0.35987
0	0.363911
0	0.36876
0	0.373169
0	0.378772
0	0.383082
0	0.387491
0	0.391532
0	0.396381
0	0.40123
0	0.406618
0	0.411026
0	0.414994
0	0.419402
0	0.423712
0	0.428023
0	0.432872
0	0.437721
0	0.442129
0	0.44644
0	0.450848
0	0.455256
0	0.459224
0	0.463534
0	0.468383
0	0.472791
0	0.477641
0	0.48249
0	0.486201
0	0.490169
0	0.500226
0	0.504635
0	0.508945
0	0.513255
0	0.516967
0	0.521277
0	0.524989
0	0.529838
0	0.534149
0	0.538998
0	0.543308
0	0.547716
0	0.552566
0	0.556974
0	0.560941
0	0.56535
0	0.575407
0	0.579717
0	0.584028
0	0.588436
0	0.593285
0	0.597253
0	0.601255
0	0.605565
0	0.610415
0	0.615264
0	0.619672
0	0.623982
0	0.628293
7.5	0.632848
7.5	0.637256
7.5	0.640877
7.5	0.644498
7.5	0.648539
7.5	0.652159
7.5	0.65578
7.5	0.659748
7.5	0.663715
17.5	0.667717
17.5	0.671758
17.5	0.675379
17.5	0.67942
17.5	0.683975
17.5	0.687596
17.5	0.691637
17.5	0.695604
17.5	0.699607
17.5	0.703609
17.5	0.70723
17.5	0.710851
17.5	0.715406
17.5	0.719408
17.5	0.723964
37.5	0.728519
37.5	0.733074
37.5	0.737629
37.5	0.742185
37.5	0.745805
37.5	0.749846
37.5	0.753467
37.5	0.75747
37.5	0.762025
37.5	0.76658
37.5	0.771135
37.5	0.775544
37.5	0.779164
37.5	0.783132
37.5	0.787687
37.5	0.791728
37.5	0.79573
37.5	0.799771
37.5	0.803392
37.5	0.807947
37.5	0.812503
37.5	0.816123
37.5	0.819744
37.5	0.823746
37.5	0.827367
37.5	0.831922
37.5	0.835543
37.5	0.839164
37.5	0.843205
62.5	0.846437
62.5	0.850478
62.5	0.854519
62.5	0.857752
62.5	0.862307
62.5	0.866348
62.5	0.870903
62.5	0.874136
62.5	0.877369
62.5	0.880602
62.5	0.883834
62.5	0.887837
62.5	0.89107
62.5	0.89469
62.5	0.898731
62.5	0.902772
62.5	0.906005
62.5	0.909238
62.5	0.913793
62.5	0.917026
62.5	0.920259
62.5	0.9243
62.5	0.92834
62.5	0.932381
62.5	0.936422
71.4286	0.940733
71.4286	0.945043
71.4286	0.949353
71.4286	0.953664
71.4286	0.957974
71.4286	0.962285
71.4286	0.966595
71.4286	0.972414
71.4286	0.978233
71.4286	0.984052
71.4286	0.989871
71.4286	0.994181
71.4286	1
-85		0.00538793
-85		0.00959052
-85		0.0142601
-80		0.0179902
-62.5		0.022516
-62.5		0.02686
-62.5		0.0314061
-62.5		0.0361906
-62.5		0.0409751
-62.5		0.0455211
-62.5		0.0482151
-37.5		0.052741
-37.5		0.057287
-37.5		0.0619053
-37.5		0.0661079
-37.5		0.0707261
-37.5		0.0753443
-37.5		0.0795469
-37.5		0.0838909
-37.5		0.0882349
-37.5		0.0928532
-37.5		0.0973992
-37.5		0.101925
-17.5		0.106543
-17.5		0.111931
-17.5		0.116549
-17.5		0.121075
-17.5		0.126463
-17.5		0.131851
-17.5		0.137239
-7.5		0.141857
-7.5		0.146476
-7.5		0.151864
-7.5		0.156066
-7.5		0.160592
-7.5		0.16521
0		0.169554
0		0.174339
0		0.178575
0		0.183359
0		0.188029
0		0.192265
0		0.196501
0		0.199195
0		0.203539
0		0.208085
0		0.211407
0		0.21561
0		0.218304
0		0.222648
0		0.22624
0		0.230476
0		0.234206
0		0.238991
0		0.243537
0		0.247267
0		0.251885
0		0.256431
0		0.261215
0		0.265559
0		0.269796
0		0.27458
0		0.278816
0		0.283362
0		0.287888
0		0.291211
0		0.295757
0		0.300303
0		0.304074
0		0.308859
0		0.313643
0		0.317879
0		0.322223
0		0.326769
0		0.331005
0		0.335241
0		0.339767
0		0.344293
0		0.349078
0		0.351772
0		0.356318
0		0.360662
0		0.365006
0		0.369242
0		0.373586
0		0.378112
0		0.382348
0		0.386692
0		0.390928
0		0.395164
0		0.39971
0		0.404494
0		0.40904
0		0.413384
0		0.417587
0		0.422133
0		0.426369
0		0.430915
0		0.435151
0		0.438743
0		0.443289
0		0.447633
0		0.451977
0		0.456321
0		0.460867
0		0.465413
0		0.469959
0		0.474744
0		0.479088
0		0.483324
0		0.486646
0		0.490882
0		0.494474
0		0.498818
0		0.503365
0		0.507708
0		0.512255
0		0.516599
0		0.521217
0		0.525429
0		0.530214
0		0.53445
0		0.538996
0		0.543232
0		0.548016
0		0.551788
0		0.556338
0		0.560682
0		0.564412
0		0.568756
0		0.573302
0		0.577073
0		0.581599
0		0.585835
0		0.59062
0		0.595404
0		0.59995
0		0.603722
0		0.606416
0		0.610962
0		0.615198
0		0.619542
0		0.623134
0		0.626726
0		0.630497
0		0.635282
0		0.639518
0		0.643754
0		0.649142
0		0.653926
0		0.658162
0		0.662398
0		0.666634
0		0.67116
0		0.675396
0		0.67974
0		0.685128
0		0.689746
0		0.693949
0		0.698293
0		0.702819
0		0.707365
0		0.711601
0		0.715945
0		0.719717
0		0.724061
0		0.72873
0		0.731424
0		0.73597
0		0.740314
0		0.744658
0		0.747981
0		0.752765
0		0.757001
0		0.761527
0		0.766146
0		0.77093
0		0.774522
0		0.779068
0		0.783852
0		0.788637
0		0.792981
0		0.797527
0		0.801871
0		0.806417
0		0.810967
0		0.815751
0		0.820536
0		0.82532
0		0.829664
0		0.83419
0		0.838736
7.5		0.842939
7.5		0.847465
7.5		0.851667
7.5		0.85587
17.5		0.860488
25		0.865038
25		0.868361
25		0.871683
25		0.875006
25		0.879555
25		0.884105
25		0.887428
25		0.89075
25		0.8953
25		0.898623
25		0.903173
25		0.907722
25		0.912272
25		0.915595
25		0.918917
37.5		0.922647
37.5		0.926378
37.5		0.93059
37.5		0.934802
37.5		0.94019
37.5		0.944403
37.5		0.948133
37.5		0.952345
37.5		0.956075
37.5		0.959805
37.5		0.964018
37.5		0.96823
37.5		0.972442
37.5		0.976173
37.5		0.980385
37.5		0.984597
37.5		0.98881
37.5		0.99254
37.5		0.99627
37.5		1
-17.5
0
25
-37.5
-17.5
0
0
0
0
0
-37.5
0
-7.5
0
37.5
-7.5
0
-7.5
62.5
17.5
0
25
37.5
17.5
7.5
-17.5
-62.5
0
0
-37.5
0
0
0
0
-7.5
0
0
0
0
7.5
-7.5
17.5
5
0
-7.5
0
0
-37.5
37.5
0
0
0
0
-85
0
37.5
-80
-37.5
0
62.5
25
37.5
0
25
0
0
0
0
-62.5
7.5
0
17.5
0
0
62.5
71.4286
-37.5
0
71.4286
0
62.5
37.5
7.5
-17.5
0
0
0
17.5
17.5
-85
0
0
71.4286
0
0
17.5
0
71.4286
37.5
0
0
0
0
0
0
0
0
-62.5
0
-37.5
0
0
0
7.5
0
-17.5
0
0
0
-7.5
-62.5
0
0
25
0
0
0
0
0
-37.5
0
0
0
62.5
7.5
0
0
0
0
0
0
0
0
-37.5
0
0
0
37.5
0
-37.5
71.4286
0
0
0
0
0
0
0
0
25
0
-17.5
0
-85
71.4286
-7.5
37.5
25
62.5
17.5
25
25
0
0
0
0
0
0
0
-7.5
0
0
0
0
0
71.4286
0
0
0
37.5
0
0
0
-7.5
0
-7.5
-80
0
0
0
0
0
0
-17.5
37.5
0
62.5
-37.5
0
0
0
0
0
0
0
0
0
71.4286
0
0
-62.5
0
-7.5
0
0
0
37.5
0
-7.5
-7.5
-7.5
0
0
0
62.5
62.5
37.5
0
0
-7.5
62.5
37.5
0
0
0
7.5
0
0
0
-85
0
7.5
0
0
0
37.5
0
0
37.5
37.5
0
-62.5
0
7.5
37.5
0
0
25
37.5
-7.5
-97.1429
-17.5
37.5
-62.5
0
37.5
71.4286
0
0
0
97.1429
25
62.5
0
37.5
-7.5
-7.5
37.5
-85
25
0
-62.5
-7.5
0
-85
7.5
0
0
0
7.5
0
-17.5
62.5
-7.5
0
0
0
0
-17.5
0
0
71.4286
0
0
37.5
-37.5
0
0
0
25
0
37.5
-17.5
71.4286
0
0
7.5
0
0
71.4286
0
0
-62.5
0
37.5
71.4286
0
0
0
0
0
0
0
25
-37.5
-7.5
25
0
17.5
37.5
25
0
0
0
-37.5
0
37.5
-7.5
0
0
0
-37.5
0
25
37.5
-17.5
0
0
-62.5
-62.5
0
0
0
0
7.5
-37.5
-7.5
0
0
0
62.5
0
0
0
62.5
25
0
0
0
0
71.4286
0
62.5
0
25
-85
62.5
-37.5
7.5
71.4286
0
-17.5
0
0
62.5
62.5
37.5
-7.5
0
62.5
0
0
0
-7.5
37.5
0
0
0
37.5
-37.5
-37.5
0
0
0
0
-62.5
0
-85
-85
0
62.5
0
37.5
37.5
0
0
0
7.5
0
0
-80
37.5
-85
-62.5
0
0
0
0
0
62.5
-7.5
0
0
0
17.5
-17.5
0
25
0
0
-37.5
0
37.5
71.4286
