# Supplementary material for: An experimental test of whether financial incentives constitute undue inducement in decision-making
Source: Nat Hum Behav. 2024 Mar 8;8(5):835–45. doi: 10.1038/s41562-024-01817-8 (PMC11132984; doi:10.1038/s41562-024-01817-8)
Supplement: Supplementary file 8 — Statistical source data for Table 1. [file 41562_2024_1817_MOESM8_ESM.xlsx]

## Sheet: Table1
Table 1: Tests for UIH-normative in Experiment 1
	(1)	(2)	(3)	(4)
Alternative welfare benchmark		✔		✔
Noise correction			✔	✔
Weight on Losses
min for $30 unacceptable, α̅	0.915	0.801	0.677	0.618
	0.016	0.034	0.036	0.038
max for $3 acceptable, α̲	0.183	0	0.134	0
	0.046	0	0.035	0
UIH-normative satisfied	No	No	No	No
p-value α̲ = α̅	0	0	0	0
Subjects	400	400	400	400
Observations	1921	1921	1921	1921
