# Supplementary material for: An experimental test of whether financial incentives constitute undue inducement in decision-making
Source: Nat Hum Behav. 2024 Mar 8;8(5):835–45. doi: 10.1038/s41562-024-01817-8 (PMC11132984; doi:10.1038/s41562-024-01817-8)
Supplement: Supplementary file 9 — Statistical source data for Table 2. [file 41562_2024_1817_MOESM9_ESM.xlsx]

## Sheet: Table2
Table 2: Tests for UIH-normative Experiment 2
	(1)	(2)
	Treatment
Potential downside	100	€100 - incentive
Weight on losses
min for $30 unacceptable, α̅	0.605***	0.818***
	0.068	0.066
max for $3 acceptable, α̲	0.386***	0.451***
	0.106	0.12
p-value α̲ = α̅	0.084	0.004
UIH-normative satisfied	No	No
Subjects	58	58
Observations	232	232
